# Supplementary material for: Modular-designed engineered bacteria for precision tumor immunotherapy via spatiotemporal manipulation by magnetic field
Source: Nat Commun. 2023 Mar 23;14:1606. doi: 10.1038/s41467-023-37225-1 (PMC10036336; doi:10.1038/s41467-023-37225-1)
Supplement: Supplementary file 3 — Source Data [file 41467_2023_37225_MOESM3_ESM.xlsx]

## Sheet: Fig. 2D
	Temperature (oC)
Time (min)	0.13 mg/mL	0.25 mg/mL	0.5 mg/mL	1 mg/mL
0	0	0	0	0
0.033333	0	0	0.1	0.1
0.066667	0	0	0.3	0.3
0.1	0	0	0.3	0.4
0.133333	0	0	0.3	0.5
0.166667	0	0	0.4	0.6
0.2	0	0	0.4	0.8
0.233333	0.1	0.1	0.5	0.8
0.266667	0.1	0.1	0.5	0.9
0.3	0.1	0.1	0.6	1
0.333333	0.1	0.1	0.6	1.1
0.366667	0.1	0.1	0.8	1.3
0.4	0.1	0.2	0.8	1.3
0.433333	0.1	0.2	0.9	1.4
0.466667	0.1	0.2	0.9	1.5
0.5	0.1	0.3	0.9	1.5
0.533333	0.1	0.3	1	1.6
0.566667	0.1	0.4	1	1.6
0.6	0.1	0.4	1	1.8
0.633333	0.1	0.4	1.2	1.9
0.666667	0.2	0.4	1.2	1.9
0.7	0.2	0.6	1.3	2
0.733333	0.2	0.6	1.3	1.9
0.766667	0.2	0.7	1.4	2.1
0.8	0.2	0.7	1.4	2.1
0.833333	0.2	0.7	1.4	2.1
0.866667	0.2	0.7	1.5	2.3
0.9	0.2	0.8	1.5	2.2
0.933333	0.4	0.8	1.5	2.3
0.966667	0.4	0.8	1.7	2.3
1	0.4	0.8	1.7	2.3
1.03333	0.4	0.9	1.7	2.4
1.06667	0.4	0.9	1.7	2.4
1.1	0.4	0.9	1.8	2.6
1.13333	0.4	1	1.8	2.6
1.16667	0.4	1	1.9	2.8
1.2	0.4	1.1	1.9	2.7
1.23333	0.4	1.1	1.9	2.8
1.26667	0.4	1.1	2.1	2.8
1.3	0.5	1.1	2.1	2.9
1.33333	0.5	1.2	2.1	2.9
1.36667	0.5	1.2	2.2	2.9
1.4	0.5	1.2	2.2	3.1
1.43333	0.5	1.2	2.2	3.1
1.46667	0.5	1.3	2.3	3.2
1.5	0.5	1.3	2.3	3.2
1.53333	0.6	1.3	2.3	3.2
1.56667	0.6	1.4	2.3	3.3
1.6	0.6	1.4	2.5	3.3
1.63333	0.6	1.4	2.5	3.4
1.66667	0.6	1.4	2.5	3.4
1.7	0.6	1.6	2.6	3.6
1.73333	0.6	1.6	2.6	3.6
1.76667	0.6	1.6	2.7	3.6
1.8	0.6	1.6	2.7	3.7
1.83333	0.6	1.7	2.7	3.7
1.86667	0.6	1.7	2.7	3.8
1.9	0.6	1.7	2.8	3.8
1.93333	0.6	1.7	2.8	3.8
1.96667	0.6	1.8	2.8	3.9
2	0.7	1.8	2.8	3.9
2.03333	0.7	1.8	3	4.1
2.06667	0.7	1.8	3	4.1
2.1	0.7	1.9	3	4.1
2.13333	0.7	1.9	3.1	4.2
2.16667	0.7	1.9	3	4.2
2.2	0.7	1.9	3.1	4.3
2.23333	0.7	2	3.2	4.3
2.26667	0.7	2	3.2	4.4
2.3	0.7	2	3.2	4.4
2.33333	0.7	2	3.4	4.4
2.36667	0.7	2.1	3.4	4.5
2.4	0.7	2.1	3.4	4.5
2.43333	0.8	2.1	3.5	4.5
2.46667	0.8	2.1	3.4	4.6
2.5	0.8	2.1	3.4	4.7
2.53333	0.8	2.2	3.5	4.7
2.56667	0.8	2.2	3.6	4.8
2.6	0.8	2.2	3.5	4.8
2.63333	0.8	2.3	3.6	4.9
2.66667	0.8	2.3	3.5	4.9
2.7	0.8	2.3	3.7	4.9
2.73333	0.9	2.3	3.7	5
2.76667	0.9	2.3	3.7	5
2.8	0.9	2.4	3.7	5
2.83333	0.9	2.4	3.7	5.1
2.86667	0.9	2.4	3.7	5.1
2.9	0.9	2.4	3.9	5.1
2.93333	0.9	2.4	3.9	5.2
2.96667	0.9	2.5	3.9	5.2
3	0.9	2.5	3.9	5.2
3.03333	0.9	2.5	4	5.3
3.06667	0.9	2.5	4	5.3
3.1	0.9	2.5	4	5.3
3.13333	0.9	2.6	4	5.4
3.16667	0.9	2.6	4	5.4
3.2	0.9	2.6	4.1	5.4
3.23333	1.1	2.6	4.1	5.6
3.26667	1.1	2.7	4.1	5.6
3.3	1.1	2.7	4.1	5.6
3.33333	1.1	2.7	4.3	5.7
3.36667	1	2.7	4.3	5.7
3.4	1.1	2.7	4.3	5.8
3.43333	1.1	2.8	4.4	5.8
3.46667	1.1	2.8	4.4	5.8
3.5	1.1	2.8	4.4	5.8
3.53333	1	2.8	4.4	5.9
3.56667	1.1	2.8	4.5	5.9
3.6	1.2	2.8	4.5	5.9
3.63333	1.2	2.8	4.5	6.1
3.66667	1.2	2.9	4.5	6.1
3.7	1.2	2.9	4.6	6.1
3.73333	1.2	2.9	4.6	6.1
3.76667	1.2	2.9	4.6	6.1
3.8	1.2	2.9	4.6	6.1
3.83333	1.2	3.1	4.6	6.1
3.86667	1.2	3.1	4.8	6.2
3.9	1.2	3.1	4.8	6.3
3.93333	1.1	3.1	4.8	6.3
3.96667	1.2	3.2	4.9	6.3
4	1.2	3.2	4.8	6.3
4.03333	1.2	3.2	4.9	6.4
4.06667	1.2	3.2	4.9	6.4
4.1	1.2	3.2	4.9	6.4
4.13333	1.3	3.2	5	6.4
4.16667	1.3	3.2	5	6.5
4.2	1.2	3.2	5	6.5
4.23333	1.3	3.2	5	6.6
4.26667	1.3	3.2	5.2	6.6
4.3	1.3	3.2	5.2	6.6
4.33333	1.2	3.3	5.2	6.6
4.36667	1.3	3.3	5.2	6.8
4.4	1.3	3.3	5.2	6.8
4.43333	1.2	3.3	5.3	6.8
4.46667	1.2	3.4	5.3	6.9
4.5	1.3	3.4	5.2	6.9
4.53333	1.3	3.4	5.3	6.9
4.56667	1.3	3.4	5.3	6.9
4.6	1.2	3.4	5.4	6.9
4.63333	1.3	3.4	5.4	7
4.66667	1.3	3.4	5.4	7
4.7	1.3	3.4	5.4	7
4.73333	1.2	3.6	5.4	7
4.76667	1.3	3.6	5.4	7.1
4.8	1.3	3.6	5.4	7.1
4.83333	1.4	3.6	5.5	7.1
4.86667	1.4	3.6	5.5	7.1
4.9	1.4	3.7	5.5	7.3
4.93333	1.4	3.7	5.5	7.3
4.96667	1.4	3.7	5.5	7.3
5	1.4	3.7	5.7	7.3
5.03333	1.4	3.8	5.7	7.4
5.06667	1.4	3.8	5.7	7.4
5.1	1.4	3.8	5.7	7.4
5.13333	1.4	3.8	5.8	7.4
5.16667	1.4	3.8	5.8	7.5
5.2	1.4	3.8	5.8	7.5
5.23333	1.4	3.8	5.8	7.5
5.26667	1.4	3.9	5.8	7.5
5.3	1.4	3.9	5.8	7.5
5.33333	1.4	3.9	5.9	7.6
5.36667	1.4	3.9	5.9	7.6
5.4	1.4	3.9	5.9	7.6
5.43333	1.4	3.9	5.9	7.6
5.46667	1.4	3.9	5.9	7.8
5.5	1.4	3.9	5.9	7.8
5.53333	1.5	4	6.1	7.7
5.56667	1.5	4	6.1	7.8
5.6	1.5	4	6.1	7.9
5.63333	1.5	4	6	7.9
5.66667	1.5	4	6.1	7.9
5.7	1.5	4	6.2	7.9
5.73333	1.5	4.1	6.1	7.9
5.76667	1.5	4.1	6.2	7.9
5.8	1.5	4.1	6.2	7.9
5.83333	1.5	4.1	6.2	7.9
5.86667	1.5	4.1	6.2	7.9
5.9	1.5	4.2	6.3	8.1
5.93333	1.5	4.2	6.3	8.1
5.96667	1.5	4.2	6.3	8.1
6	1.5	4.2	6.3	8.1
6.03333	1.5	4.2	6.3	8.1
6.06667	1.5	4.2	6.3	8.2
6.1	1.5	4.2	6.4	8.2
6.13333	1.5	4.2	6.4	8.2
6.16667	1.6	4.2	6.5	8.3
6.2	1.6	4.2	6.4	8.3
6.23333	1.6	4.3	6.5	8.3
6.26667	1.6	4.3	6.4	8.3
6.3	1.6	4.3	6.6	8.3
6.33333	1.6	4.3	6.5	8.3
6.36667	1.6	4.3	6.5	8.4
6.4	1.6	4.3	6.5	8.4
6.43333	1.6	4.3	6.6	8.4
6.46667	1.6	4.3	6.5	8.4
6.5	1.6	4.4	6.5	8.4
6.53333	1.6	4.4	6.6	8.4
6.56667	1.6	4.4	6.5	8.4
6.6	1.6	4.4	6.6	8.6
6.63333	1.6	4.4	6.6	8.6
6.66667	1.6	4.4	6.6	8.6
6.7	1.6	4.4	6.7	8.6
6.73333	1.6	4.4	6.6	8.6
6.76667	1.6	4.4	6.6	8.7
6.8	1.6	4.4	6.7	8.7
6.83333	1.6	4.4	6.8	8.7
6.86667	1.6	4.4	6.8	8.7
6.9	1.6	4.4	6.8	8.7
6.93333	1.6	4.4	6.8	8.7
6.96667	1.6	4.4	6.8	8.8
7	1.6	4.4	6.8	8.8
7.03333	1.6	4.4	6.9	8.8
7.06667	1.6	4.4	6.9	8.8
7.1	1.6	4.4	6.9	8.8
7.13333	1.6	4.4	6.9	8.8
7.16667	1.8	4.4	6.9	8.9
7.2	1.6	4.5	6.9	8.9
7.23333	1.8	4.6	6.9	8.9
7.26667	1.8	4.6	6.9	8.9
7.3	1.8	4.6	7	8.9
7.33333	1.8	4.6	7	9.1
7.36667	1.8	4.6	7	9.1
7.4	1.8	4.6	7	9.1
7.43333	1.8	4.6	7	9.1
7.46667	1.8	4.6	7	9.1
7.5	1.8	4.5	7	9.2
7.53333	1.8	4.7	7	9.2
7.56667	1.8	4.6	7	9.2
7.6	1.8	4.6	7	9.2
7.63333	1.7	4.7	7.2	9.2
7.66667	1.8	4.7	7.2	9.2
7.7	1.8	4.6	7.2	9.2
7.73333	1.8	4.7	7.2	9.3
7.76667	1.8	4.6	7.2	9.3
7.8	1.8	4.6	7.2	9.3
7.83333	1.8	4.6	7.2	9.3
7.86667	1.8	4.6	7.2	9.3
7.9	1.8	4.7	7.3	9.3
7.93333	1.8	4.7	7.3	9.3
7.96667	1.8	4.7	7.3	9.3
8	1.8	4.7	7.3	9.4
8.03333	1.8	4.7	7.3	9.4
8.06667	1.8	4.7	7.3	9.4
8.1	1.8	4.8	7.3	9.4
8.13333	1.9	4.8	7.4	9.5
8.16667	1.8	4.8	7.4	9.5
8.2	1.9	4.9	7.4	9.6
8.23333	1.9	4.8	7.4	9.5
8.26667	1.9	4.9	7.4	9.6
8.3	1.9	4.8	7.4	9.5
8.33333	1.9	4.8	7.4	9.5
8.36667	1.9	4.8	7.4	9.6
8.4	1.9	4.8	7.4	9.6
8.43333	1.9	4.8	7.5	9.6
8.46667	1.9	4.9	7.5	9.6
8.5	1.8	4.9	7.5	9.6
8.53333	1.8	4.9	7.5	9.7
8.56667	1.9	4.9	7.5	9.6
8.6	1.9	4.9	7.5	9.8
8.63333	1.9	5	7.5	9.8
8.66667	1.9	4.9	7.5	9.8
8.7	1.9	4.9	7.5	9.8
8.73333	1.9	5	7.5	9.8
8.76667	1.9	5.1	7.7	9.8
8.8	1.9	4.9	7.7	9.8
8.83333	1.9	5.1	7.7	9.8
8.86667	1.9	5.1	7.7	9.8
8.9	1.9	5.1	7.7	9.9
8.93333	1.9	5.1	7.7	9.9
8.96667	1.9	5.1	7.7	9.9
9	1.9	5.1	7.7	9.9
9.03333	1.9	5.1	7.7	9.9
9.06667	1.9	5.1	7.7	9.9
9.1	1.9	5.1	7.7	9.9
9.13333	1.9	5.1	7.8	10
9.16667	1.9	4.9	7.8	10
9.2	1.9	5.1	7.8	10
9.23333	1.9	5.1	7.8	10
9.26667	1.9	5.1	7.8	10
9.3	2	5.1	7.8	10
9.33333	1.9	5.1	7.8	10
9.36667	1.9	5.1	7.8	10
9.4	1.9	5.1	7.9	10
9.43333	1.9	5.1	7.9	10.1
9.46667	1.9	5.1	7.9	10.1
9.5	1.9	5.1	7.9	10.1
9.53333	1.9	5.1	7.9	10.1
9.56667	2	5.1	7.9	10.1
9.6	2	5.1	7.9	10.1
9.63333	2	5.1	7.9	10.1
9.66667	2	5.1	7.9	10.1
9.7	2	5.1	7.9	10.1
9.73333	2	5.1	7.9	10.1
9.76667	2	5.1	7.9	10.1
9.8	2	5.1	7.9	10.3
9.83333	2	5.1	7.9	10.3
9.86667	2	5.1	8.1	10.3
9.9	2	5.1	8.1	10.3
9.93333	2	5.2	8.1	10.3
9.96667	2	5.1	8.1	10.3
10	2	5.2	8.1	10.3
10.0333	2	5.2	8.1	10.4
10.0667	2	5.2	8.1	10.4
10.1	2	5.2	8.1	10.4
10.1333	2	5.2	8.1	10.4
10.1667	2	5.2	8.1	10.4
10.2	2	5.2	8.1	10.4
10.2333	2	5.3	8.1	10.4
10.2667	2	5.3	8.1	10.4
10.3	2	5.3	8.2	10.4
10.3333	2	5.3	8.2	10.5
10.3667	2	5.3	8.2	10.5
10.4	2	5.3	8.2	10.5
10.4333	2	5.3	8.2	10.5
10.4667	2	5.3	8.2	10.5
10.5	2	5.3	8.2	10.5
10.5333	2	5.3	8.2	10.5
10.5667	2	5.3	8.2	10.5
10.6	2	5.4	8.2	10.5
10.6333	2	5.3	8.2	10.5
10.6667	2	5.4	8.2	10.5
10.7	2	5.4	8.2	10.5
10.7333	2	5.4	8.2	10.6
10.7667	2	5.3	8.2	10.6
10.8	2	5.4	8.2	10.6
10.8333	2	5.4	8.3	10.6
10.8667	2	5.4	8.3	10.6
10.9	2	5.4	8.3	10.6
10.9333	2	5.4	8.3	10.6
10.9667	2	5.4	8.3	10.6
11	2	5.4	8.3	10.6
11.0333	2	5.4	8.3	10.6
11.0667	2	5.4	8.3	10.8
11.1	2	5.5	8.3	10.8
11.1333	2	5.4	8.5	10.8
11.1667	2	5.4	8.3	10.8
11.2	2	5.5	8.5	10.8
11.2333	2	5.5	8.5	10.7
11.2667	2	5.5	8.3	10.8
11.3	2	5.5	8.5	10.8
11.3333	2	5.5	8.5	10.8
11.3667	2	5.5	8.5	10.8
11.4	2	5.5	8.5	10.8
11.4333	2	5.4	8.5	10.8
11.4667	2	5.5	8.5	10.8
11.5	2.1	5.4	8.5	10.8
11.5333	2.1	5.4	8.5	10.8
11.5667	2.1	5.4	8.5	10.8
11.6	2.1	5.4	8.5	10.9
11.6333	2.1	5.4	8.5	10.8
11.6667	2.1	5.4	8.5	10.8
11.7	2.1	5.4	8.5	10.9
11.7333	2	5.4	8.5	10.9
11.7667	2.1	5.3	8.6	10.9
11.8	2	5.4	8.6	10.9
11.8333	2	5.4	8.6	10.8
11.8667	2	5.4	8.6	10.8
11.9	2.1	5.4	8.6	10.9
11.9333	2	5.4	8.6	10.8
11.9667	2.1	5.4	8.6	10.9
12	2.1	5.4	8.6	10.8
12.0333	2.1	5.5	8.6	10.9
12.0667	2.1	5.5	8.6	10.9
12.1	2.1	5.5	8.6	10.9
12.1333	2.1	5.5	8.6	10.9
12.1667	2.1	5.6	8.6	10.9
12.2	2.1	5.6	8.6	10.9
12.2333	2.1	5.6	8.6	10.9
12.2667	2.1	5.6	8.6	10.9
12.3	2.1	5.6	8.6	10.9
12.3333	2.1	5.6	8.6	10.9
12.3667	2.1	5.6	8.6	10.9
12.4	2.1	5.6	8.7	10.9
12.4333	2.1	5.6	8.7	11
12.4667	2.1	5.6	8.7	10.9
12.5	2.1	5.6	8.7	10.9
12.5333	2.1	5.6	8.7	10.9
12.5667	2.1	5.6	8.7	11.1
12.6	2.1	5.6	8.7	11.1
12.6333	2.1	5.6	8.7	11.1
12.6667	2.1	5.6	8.7	11.1
12.7	2.1	5.6	8.7	11.1
12.7333	2.1	5.6	8.7	11.1
12.7667	2.1	5.6	8.7	11.1
12.8	2.1	5.6	8.7	11.1
12.8333	2.1	5.6	8.7	11.1
12.8667	2.1	5.7	8.7	11.1
12.9	2.1	5.7	8.7	11.1
12.9333	2.1	5.7	8.7	11.1
12.9667	2.1	5.7	8.7	11.1
13	2.1	5.7	8.7	11.1
13.0333	2.1	5.7	8.7	11.1
13.0667	2.1	5.7	8.7	11.2
13.1	2.1	5.7	8.7	11.2
13.1333	2.1	5.7	8.7	11.2
13.1667	2.1	5.7	8.7	11.2
13.2	2.1	5.7	8.7	11.2
13.2333	2.1	5.7	8.7	11.2
13.2667	2.1	5.7	8.8	11.2
13.3	2.1	5.7	8.8	11.2
13.3333	2.1	5.7	8.8	11.2
13.3667	2.1	5.7	8.8	11.2
13.4	2.1	5.7	8.8	11.2
13.4333	2.1	5.7	8.8	11.2
13.4667	2.1	5.8	8.8	11.2
13.5	2.1	5.7	8.8	11.3
13.5333	2.1	5.7	8.8	11.3
13.5667	2.1	5.7	8.8	11.2
13.6	2.1	5.7	8.8	11.3
13.6333	2.1	5.7	8.8	11.3
13.6667	2.1	5.7	8.8	11.3
13.7	2.1	5.7	8.8	11.3
13.7333	2.1	5.6	8.8	11.3
13.7667	2.1	5.7	8.8	11.3
13.8	2.1	5.7	8.8	11.3
13.8333	2.1	5.6	8.8	11.3
13.8667	2.1	5.7	8.8	11.3
13.9	2.1	5.7	9	11.3
13.9333	2.1	5.7	8.8	11.3
13.9667	2.1	5.7	9	11.4
14	2.1	5.7	9	11.4
14.0333	2.1	5.7	9	11.4
14.0667	2.1	5.7	9	11.4
14.1	2.1	5.6	9	11.4
14.1333	2.2	5.6	9	11.4
14.1667	2.1	5.7	9	11.4
14.2	2.1	5.7	9	11.4
14.2333	2.1	5.7	9	11.4
14.2667	2.1	5.7	9	11.4
14.3	2.2	5.7	9	11.4
14.3333	2.1	5.7	9	11.4
14.3667	2.1	5.8	9	11.4
14.4	2.2	5.8	9	11.4
14.4333	2.1	5.8	9	11.4
14.4667	2.2	5.8	9	11.4
14.5	2.2	5.9	9	11.4
14.5333	2.1	5.8	9	11.4
14.5667	2.1	5.8	9	11.4
14.6	2.1	5.8	9	11.6
14.6333	2.2	5.8	9	11.6
14.6667	2.1	5.8	9	11.6
14.7	2.2	5.8	9	11.6
14.7333	2.2	5.9	9	11.6
14.7667	2.2	5.8	9	11.6
14.8	2.2	5.9	9.1	11.6
14.8333	2.2	5.8	9.1	11.6
14.8667	2.2	5.8	9.1	11.6
14.9	2.2	5.8	9.1	11.6
14.9333	2.1	5.8	9.1	11.6
14.9667	2.1	5.8	9.1	11.6
15	2.1	5.8	9.1	11.6
15.0333	2.2	5.8	9.1	11.6
15.0667	2.1	5.8	9.1	11.6
15.1	2.2	5.9	9.1	11.6
15.1333	2.1	5.9	9.1	11.6
15.1667	2.1	5.9	9.1	11.6
15.2	2.2	5.8	9.1	11.6
15.2333	2.2	5.8	9.1	11.6
15.2667	2.2	5.9	9.1	11.6
15.3	2.2	6	9.1	11.6
15.3333	2.2	5.9	9.1	11.6
15.3667	2.2	5.9	9.1	11.6
15.4	2.1	5.9	9.1	11.7
15.4333	2.2	5.9	9.1	11.6
15.4667	2.2	6	9.1	11.7
15.5	2.2	6	9.1	11.7
15.5333	2.2	5.9	9.2	11.7
15.5667	2.2	5.9	9.2	11.7
15.6	2.2	5.9	9.1	11.7
15.6333	2.2	5.9	9.2	11.7
15.6667	2.2	5.9	9.2	11.7
15.7	2.1	6	9.2	11.7
15.7333	2.1	5.9	9.2	11.7
15.7667	2.2	6	9.2	11.6
15.8	2.2	5.9	9.2	11.7
15.8333	2.2	6	9.2	11.7
15.8667	2.1	6	9.2	11.7
15.9	2.1	6	9.2	11.7
15.9333	2.1	5.9	9.2	11.7
15.9667	2.2	6	9.2	11.7
16	2.2	6.1	9.2	11.7
16.0333	2.2	5.9	9.2	11.7
16.0667	2.2	6	9.2	11.7
16.1	2.2	6	9.2	11.7
16.1333	2.2	5.9	9.2	11.7
16.1667	2.2	6	9.2	11.7
16.2	2.3	6	9.2	11.7
16.2333	2.2	6.1	9.2	11.8
16.2667	2.2	6.1	9.2	11.7
16.3	2.2	6.1	9.2	11.7
16.3333	2.3	6.1	9.2	11.7
16.3667	2.3	6.1	9.2	11.7
16.4	2.2	6.1	9.2	11.7
16.4333	2.2	6.1	9.2	11.7
16.4667	2.2	6.1	9.2	11.8
16.5	2.2	6.1	9.2	11.8
16.5333	2.2	6.1	9.2	11.8
16.5667	2.2	6.1	9.2	11.8
16.6	2.2	6	9.2	11.8
16.6333	2.2	6	9.2	11.8
16.6667	2.3	6	9.4	11.8
16.7	2.2	5.9	9.4	11.8
16.7333	2.3	5.9	9.4	11.8
16.7667	2.2	6	9.4	11.8
16.8	2.3	6	9.4	11.8
16.8333	2.2	6	9.4	11.8
16.8667	2.3	6	9.2	11.8
16.9	2.3	6	9.4	11.8
16.9333	2.3	6	9.4	11.8
16.9667	2.3	6	9.2	11.8
17	2.3	5.9	9.2	11.8
17.0333	2.3	6	9.4	11.8
17.0667	2.3	6	9.4	11.8
17.1	2.2	6	9.4	11.8
17.1333	2.3	6	9.4	11.8
17.1667	2.3	6	9.4	11.8
17.2	2.2	6	9.4	11.8
17.2333	2.2	5.9	9.4	11.8
17.2667	2.2	6	9.4	11.8
17.3	2.3	6	9.3	11.8
17.3333	2.3	6	9.4	11.8
17.3667	2.3	6	9.4	11.8
17.4	2.3	5.9	9.4	11.8
17.4333	2.2	6	9.4	11.8
17.4667	2.3	6.1	9.4	11.8
17.5	2.2	6.1	9.4	11.8
17.5333	2.2	6.1	9.4	11.8
17.5667	2.3	6.1	9.4	11.8
17.6	2.2	6.1	9.4	11.9
17.6333	2.3	6.1	9.4	11.8
17.6667	2.3	6.1	9.3	11.8
17.7	2.3	6.2	9.4	11.9
17.7333	2.3	6.1	9.4	11.9
17.7667	2.3	6.1	9.3	11.9
17.8	2.3	6.1	9.4	11.9
17.8333	2.3	6.1	9.5	11.9
17.8667	2.3	6.1	9.5	11.9
17.9	2.3	6.1	9.5	11.9
17.9333	2.3	6.1	9.5	11.9
17.9667	2.3	6.1	9.4	11.9
18	2.3	6.1	9.4	11.9
18.0333	2.2	6.1	9.5	11.9
18.0667	2.3	6.1	9.4	11.9
18.1	2.3	6.1	9.5	11.9
18.1333	2.3	6.1	9.5	11.9
18.1667	2.3	6.1	9.4	11.9
18.2	2.3	6.1	9.5	11.9
18.2333	2.3	6.1	9.5	11.9
18.2667	2.3	6.1	9.4	11.9
18.3	2.3	6.1	9.5	11.9
18.3333	2.3	6.1	9.5	11.9
18.3667	2.2	6.1	9.5	11.9
18.4	2.3	6.1	9.4	11.9
18.4333	2.3	6.1	9.4	11.9
18.4667	2.3	6.1	9.4	12
18.5	2.2	6.1	9.5	12
18.5333	2.3	6.1	9.4	12
18.5667	2.3	6.2	9.5	12
18.6	2.3	6.1	9.5	12
18.6333	2.3	6.2	9.4	12
18.6667	2.3	6.2	9.4	12
18.7	2.3	6.2	9.5	12
18.7333	2.3	6.2	9.4	12
18.7667	2.3	6.1	9.5	12
18.8	2.3	6.1	9.5	12
18.8333	2.3	6.2	9.4	12
18.8667	2.3	6.1	9.4	12
18.9	2.3	6.1	9.4	12
18.9333	2.3	6.2	9.4	12
18.9667	2.3	6.2	9.4	12
19	2.3	6.2	9.4	12
19.0333	2.3	6.2	9.4	12
19.0667	2.3	6.2	9.4	12
19.1	2.3	6.2	9.4	12
19.1333	2.3	6.2	9.4	12
19.1667	2.2	6.2	9.4	12
19.2	2.3	6.2	9.4	12
19.2333	2.3	6.2	9.4	12
19.2667	2.3	6.2	9.4	12
19.3	2.3	6.2	9.4	12
19.3333	2.3	6.1	9.4	12
19.3667	2.3	6.1	9.4	12
19.4	2.3	6.1	9.4	12
19.4333	2.3	6.1	9.4	12.1
19.4667	2.3	6.1	9.4	12.1
19.5	2.3	6.1	9.4	12.1
19.5333	2.3	6.1	9.5	12.1
19.5667	2.3	6.1	9.4	12.1
19.6	2.3	6.1	9.4	12.1
19.6333	2.3	6.1	9.5	12.1
19.6667	2.2	6.1	9.5	12.1
19.7	2.2	6.1	9.5	12.1
19.7333	2.3	6.1	9.5	12.1
19.7667	2.3	6.1	9.5	12.1
19.8	2.4	6.1	9.5	12.1
19.8333	2.3	6.1	9.5	12.1
19.8667	2.3	6.1	9.5	12.1
19.9	2.3	6.1	9.5	12.1
19.9333	2.3	6.1	9.5	12.1
19.9667	2.3	6.1	9.4	12.1
20	2.3	6.1	9.4	12.1

## Sheet: Fig. 2F
	Temperature (oC)
Time (min)	ON	OFF	ON	OFF	ON	OFF	ON	OFF	ON	OFF
0	0
0.033333	0
0.066667	0
0.1	0
0.133333	0
0.166667	0
0.2	0
0.233333	0
0.266667	0
0.3	0
0.333333	0
0.366667	0
0.4	0
0.433333	0.7
0.466667	0.7
0.5	0.8
0.533333	0.7
0.566667	0.9
0.6	0.9
0.633333	1
0.666667	1.1
0.7	1.2
0.733333	1.4
0.766667	1.3
0.8	1.4
0.833333	1.4
0.866667	1.5
0.9	1.6
0.933333	1.6
0.966667	1.6
1	1.8
1.03333	1.8
1.06667	1.9
1.1	2
1.13333	2
1.16667	2.1
1.2	2.1
1.23333	2.2
1.26667	2.2
1.3	2.3
1.33333	2.3
1.36667	2.4
1.4	2.4
1.43333	2.6
1.46667	2.6
1.5	2.6
1.53333	2.7
1.56667	2.7
1.6	2.8
1.63333	2.8
1.66667	2.8
1.7	2.9
1.73333	2.9
1.76667	2.9
1.8	3
1.83333	3
1.86667	3.1
1.9	3.1
1.93333	3.1
1.96667	3.2
2	3.2
2.03333	3.3
2.06667	3.3
2.1	3.3
2.13333	3.5
2.16667	3.5
2.2	3.5
2.23333	3.6
2.26667	3.6
2.3	3.6
2.33333	3.7
2.36667	3.7
2.4	3.7
2.43333	3.8
2.46667	3.8
2.5	3.8
2.53333	3.8
2.56667	3.9
2.6	3.9
2.63333	3.9
2.66667	4
2.7	4
2.73333	4.1
2.76667	4.1
2.8	4.1
2.83333	4.3
2.86667	4.3
2.9	4.3
2.93333	4.4
2.96667	4.4
3	4.4
3.03333	4.4
3.06667	4.5
3.1	4.5
3.13333	4.6
3.16667	4.6
3.2	4.6
3.23333	4.7
3.26667	4.7
3.3	4.7
3.33333	4.7
3.36667	4.8
3.4	4.8
3.43333	4.8
3.46667	4.8
3.5	4.9
3.53333	4.9
3.56667	4.9
3.6	5
3.63333	5
3.66667	5
3.7	5.2
3.73333	5.2
3.76667	5.2
3.8	5.2
3.83333	5.2
3.86667	5.2
3.9	5.2
3.93333	5.2
3.96667	5.3
4	5.3
4.03333	5.3
4.06667	5.3
4.1	5.4
4.13333	5.4
4.16667	5.4
4.2	5.4
4.23333	5.5
4.26667	5.6
4.3	5.5
4.33333	5.6
4.36667	5.6
4.4	5.6
4.43333	5.6
4.46667	5.7
4.5	5.7
4.53333	5.7
4.56667	5.7
4.6	5.7
4.63333	5.8
4.66667	5.8
4.7	5.8
4.73333	5.8
4.76667	6
4.8	6
4.83333	6
4.86667	6
4.9	6
4.93333	6.1
4.96667	6.1
5	6.1
5.03333	6.1
5.06667	6.2
5.1	6.2
5.13333	6.2
5.16667	6.2
5.2	6.2
5.23333	6.2
5.26667	6.3
5.3	6.3
5.33333	6.3
5.36667	6.3
5.4	6.4
5.43333	6.4
5.46667	6.4
5.5	6.4
5.53333	6.4
5.56667	6.4
5.6	6.5
5.63333	6.5
5.66667	6.5
5.7	6.5
5.73333	6.5
5.76667	6.6
5.8	6.6
5.83333	6.6
5.86667	6.6
5.9	6.6
5.93333	6.6
5.96667	6.6
6	6.6
6.03333	6.7
6.06667	6.7
6.1	6.7
6.13333	6.9
6.16667	6.9
6.2	6.9
6.23333	6.9
6.26667	6.9
6.3	6.9
6.33333	6.9
6.36667	7
6.4	7
6.43333	7
6.46667	7
6.5	7
6.53333	7
6.56667	7
6.6	7
6.63333	7
6.66667	7.1
6.7	7.1
6.73333	7.1
6.76667	7.1
6.8	7.1
6.83333	7.1
6.86667	7.1
6.9	7.2
6.93333	7.2
6.96667	7.2
7	7.2
7.03333	7.3
7.06667	7.3
7.1	7.3
7.13333	7.3
7.16667	7.3
7.2	7.3
7.23333	7.3
7.26667	7.3
7.3	7.4
7.33333	7.4
7.36667	7.4
7.4	7.4
7.43333	7.4
7.46667	7.4
7.5	7.4
7.53333	7.4
7.56667	7.4
7.6	7.5
7.63333	7.5
7.66667	7.5
7.7	7.5
7.73333	7.5
7.76667	7.5
7.8	7.5
7.83333	7.5
7.86667	7.5
7.9	7.5
7.93333	7.5
7.96667	7.5
8	7.7
8.03333	7.7
8.06667	7.7
8.1	7.7
8.13333	7.7
8.16667	7.7
8.2	7.7
8.23333	7.7
8.26667	7.8
8.3	7.8
8.33333	7.8
8.36667	7.8
8.4	7.8
8.43333	7.8
8.46667	7.8
8.5	7.8
8.53333	7.8
8.56667	7.9
8.6	7.9
8.63333	7.9
8.66667	7.9
8.7	7.9
8.73333	7.9
8.76667	7.9
8.8	7.9
8.83333	7.9
8.86667	7.9
8.9	7.9
8.93333	7.9
8.96667	7.9
9	8
9.03333	8
9.06667	8
9.1	8
9.13333	8
9.16667	8
9.2	8
9.23333	8
9.26667	8
9.3	8
9.33333	8
9.36667	8.1
9.4	8.1
9.43333	8.1
9.46667	8.1
9.5	8.1
9.53333	8.1
9.56667	8.1
9.6	8.1
9.63333	8.1
9.66667	8.1
9.7	8.1
9.73333	8.1
9.76667	8.1
9.8	8.2
9.83333	8.2
9.86667	8.2
9.9	8.2
9.93333	8.2
9.96667	8.2
10	8.2
10.0333	8.2
10.0667	8.2
10.1	8.2
10.1333	8.2
10.1667	8.2
10.2	8.3
10.2333	8.3
10.2667	8.3
10.3	8.3
10.3333	8.3
10.3667	8.3
10.4	8.3
10.4333	8.3
10.4667	8.3
10.5	8.3
10.5333	8.3
10.5667	8.3
10.6	8.3
10.6333	8.3
10.6667	8.3
10.7	8.3
10.7333	8.3
10.7667	8.3
10.8	8.4
10.8333	8.4
10.8667	8.4
10.9	8.4
10.9333	8.4
10.9667	8.4
11	8.4
11.0333	8.4
11.0667	8.4
11.1	8.4
11.1333	8.4
11.1667	8.4
11.2	8.4
11.2333	8.4
11.2667	8.4
11.3	8.4
11.3333	8.6
11.3667	8.4
11.4	8.4
11.4333	8.6
11.4667	8.4
11.5	8.6
11.5333	8.6
11.5667	8.6
11.6	8.6
11.6333	8.6
11.6667	8.6
11.7	8.6
11.7333	8.6
11.7667	8.6
11.8	8.6
11.8333	8.6
11.8667	8.6
11.9	8.6
11.9333	8.6
11.9667	8.6
12	8.6
12.0333	8.6
12.0667	8.6
12.1	8.6
12.1333	8.6
12.1667	8.6
12.2	8.6
12.2333	8.6
12.2667	8.7
12.3	8.7
12.3333	8.7
12.3667	8.7
12.4	8.7
12.4333	8.7
12.4667	8.7
12.5	8.7
12.5333	8.7
12.5667	8.7
12.6	8.7
12.6333	8.7
12.6667	8.7
12.7	8.7
12.7333	8.7
12.7667	8.7
12.8	8.7
12.8333	8.7
12.8667	8.7
12.9	8.7
12.9333	8.7
12.9667	8.7
13	8.7
13.0333	8.8
13.0667	8.8
13.1	8.8
13.1333	8.8
13.1667	8.8
13.2	8.8
13.2333	8.8
13.2667	8.8
13.3	8.8
13.3333	8.8
13.3667	8.8
13.4	8.8
13.4333	8.8
13.4667	8.8
13.5	8.8
13.5333	8.8
13.5667	8.8
13.6	8.8
13.6333	8.8
13.6667	8.8
13.7	8.8
13.7333	8.8
13.7667	8.8
13.8	8.8
13.8333	8.8
13.8667	8.8
13.9	8.8
13.9333	8.8
13.9667	8.8
14	8.8
14.0333	8.8
14.0667	8.8
14.1	8.8
14.1333	8.8
14.1667	8.8
14.2	8.8
14.2333	8.8
14.2667	8.8
14.3	8.8
14.3333	8.9
14.3667	8.8
14.4	8.8
14.4333	8.9
14.4667	8.9
14.5	8.9
14.5333	8.9
14.5667	8.9
14.6	8.9
14.6333	8.9
14.6667	8.9
14.7	8.9
14.7333	8.9
14.7667	8.9
14.8	8.9
14.8333	8.9
14.8667	8.9
14.9	8.9
14.9333	8.9
14.9667	8.9
15	8.9
15.0333	8.9
15.0667	8.9
15.1	8.9
15.1333	8.9
15.1667	8.9
15.2	8.9
15.2333	8.9
15.2667	8.9
15.3	8.9
15.3333	8.9
15.3667	8.9
15.4	8.9
15.4333	8.9
15.4667	8.9
15.5	9
15.5333	8.9
15.5667	9
15.6	9
15.6333	9
15.6667	9
15.7	8.9
15.7333	9
15.7667	8.9
15.8	8.9
15.8333	8.9
15.8667	8.9
15.9	9
15.9333	9
15.9667	9
16	9
16.0333	9
16.0667	9
16.1	9
16.1333	9
16.1667	9
16.2	9
16.2333	9
16.2667	9
16.3	9
16.3333	9
16.3667	9
16.4	9
16.4333	9
16.4667	9
16.5	9
16.5333	9
16.5667	9
16.6	9
16.6333	9
16.6667	9
16.7	9
16.7333	9
16.7667	9
16.8	9
16.8333	9
16.8667	9
16.9	9
16.9333	9
16.9667	9
17	9
17.0333	9
17.0667	9
17.1	9
17.1333	9
17.1667	9
17.2	9
17.2333	9
17.2667	9
17.3	9.1
17.3333	9
17.3667	9
17.4	9.1
17.4333	9
17.4667	9.1
17.5	9.1
17.5333	9.1
17.5667	9.1
17.6	9.1
17.6333	9.2
17.6667	9.1
17.7	9.1
17.7333	9.2
17.7667	9.2
17.8	9.2
17.8333	9.1
17.8667	9.1
17.9	9.1
17.9333	9.1
17.9667	9.2
18	9.1
18.0333	9.2
18.0667	9.1
18.1	9.1
18.1333	9.1
18.1667	9.2
18.2	9.1
18.2333	9.1
18.2667	9.2
18.3	9.1
18.3333	9.2
18.3667	9.2
18.4	9.1
18.4333	9.2
18.4667	9.1
18.5	9.1
18.5333	9.1
18.5667	9.2
18.6	9.2
18.6333	9.1
18.6667	9.1
18.7	9.2
18.7333	9.1
18.7667	9.1
18.8	9.2
18.8333	9.2
18.8667	9.2
18.9	9.2
18.9333	9.2
18.9667	9.2
19	9.1
19.0333	9.1
19.0667	9.2
19.1	9.2
19.1333	9.2
19.1667	9.2
19.2	9.2
19.2333	9.2
19.2667	9.2
19.3	9.2
19.3333	9.2
19.3667	9.2
19.4	9.2
19.4333	9.2
19.4667	9.2
19.5	9.3
19.5333	9.2
19.5667	9.3
19.6	9.3
19.6333	9.2
19.6667	9.2
19.7	9.3
19.7333	9.3
19.7667	9.3
19.8	9.2
19.8333	9.2
19.8667	9.2
19.9	9.2
19.9333	9.2
19.9667	9.2
20	9.3
20.0333		9.2
20.0667		9.2
20.1		9.2
20.1333		9.2
20.1667		9.2
20.2		9.2
20.2333		9.2
20.2667		9.2
20.3		9.2
20.3333		9.2
20.3667		9.3
20.4		9.2
20.4333		9.3
20.4667		9.3
20.5		9.3
20.5333		9.3
20.5667		9.3
20.6		9.3
20.6333		9.3
20.6667		9.3
20.7		9.3
20.7333		9.3
20.7667		9.2
20.8		9.2
20.8333		9.1
20.8667		9
20.9		9
20.9333		9
20.9667		8.8
21		8.8
21.0333		8.8
21.0667		8.7
21.1		8.7
21.1333		8.7
21.1667		8.6
21.2		8.6
21.2333		8.6
21.2667		8.5
21.3		8.5
21.3333		8.4
21.3667		8.4
21.4		8.3
21.4333		8.3
21.4667		8.3
21.5		8.2
21.5333		8.2
21.5667		8.2
21.6		8.1
21.6333		8.1
21.6667		8.1
21.7		7.9
21.7333		7.9
21.7667		7.9
21.8		7.9
21.8333		7.9
21.8667		7.8
21.9		7.8
21.9333		7.7
21.9667		7.7
22		7.7
22.0333		7.5
22.0667		7.5
22.1		7.5
22.1333		7.4
22.1667		7.4
22.2		7.4
22.2333		7.3
22.2667		7.3
22.3		7.3
22.3333		7.2
22.3667		7.2
22.4		7.2
22.4333		7.1
22.4667		7.1
22.5		7.1
22.5333		7
22.5667		7
22.6		7
22.6333		6.9
22.6667		6.9
22.7		6.9
22.7333		6.7
22.7667		6.7
22.8		6.7
22.8333		6.6
22.8667		6.6
22.9		6.6
22.9333		6.5
22.9667		6.5
23		6.5
23.0333		6.4
23.0667		6.4
23.1		6.5
23.1333		6.4
23.1667		6.4
23.2		6.4
23.2333		6.3
23.2667		6.2
23.3		6.2
23.3333		6.2
23.3667		6.1
23.4		6.1
23.4333		6.1
23.4667		6.1
23.5		6
23.5333		6
23.5667		6
23.6		6
23.6333		5.9
23.6667		5.9
23.7		5.9
23.7333		5.8
23.7667		5.8
23.8		5.8
23.8333		5.8
23.8667		5.7
23.9		5.7
23.9333		5.7
23.9667		5.6
24		5.6
24.0333		5.6
24.0667		5.6
24.1		5.4
24.1333		5.4
24.1667		5.4
24.2		5.4
24.2333		5.3
24.2667		5.3
24.3		5.3
24.3333		5.3
24.3667		5.2
24.4		5.2
24.4333		5.2
24.4667		5.2
24.5		5.2
24.5333		5.2
24.5667		5.2
24.6		5.2
24.6333		5
24.6667		5
24.7		5
24.7333		5
24.7667		4.9
24.8		4.9
24.8333		4.9
24.8667		5
24.9		4.9
24.9333		4.8
24.9667		4.8
25		4.8
25.0333		4.8
25.0667		4.7
25.1		4.8
25.1333		4.6
25.1667		4.6
25.2		4.6
25.2333		4.6
25.2667		4.5
25.3		4.5
25.3333		4.5
25.3667		4.5
25.4		4.5
25.4333		4.4
25.4667		4.4
25.5		4.4
25.5333		4.4
25.5667		4.4
25.6		4.3
25.6333		4.3
25.6667		4.3
25.7		4.3
25.7333		4.3
25.7667		4.3
25.8		4.2
25.8333		4.2
25.8667		4.2
25.9		4.2
25.9333		4.2
25.9667		4.1
26		4.1
26.0333		4.1
26.0667		4.1
26.1		4
26.1333		4
26.1667		4
26.2		4
26.2333		4
26.2667		3.9
26.3		3.9
26.3333		3.9
26.3667		3.9
26.4		3.9
26.4333		3.9
26.4667		3.9
26.5		3.7
26.5333		3.7
26.5667		3.7
26.6		3.7
26.6333		3.7
26.6667		3.6
26.7		3.6
26.7333		3.6
26.7667		3.6
26.8		3.6
26.8333		3.5
26.8667		3.5
26.9		3.5
26.9333		3.5
26.9667		3.5
27		3.5
27.0333		3.5
27.0667		3.4
27.1		3.4
27.1333		3.4
27.1667		3.4
27.2		3.4
27.2333		3.3
27.2667		3.3
27.3		3.3
27.3333		3.3
27.3667		3.3
27.4		3.3
27.4333		3.3
27.4667		3.2
27.5		3.2
27.5333		3.2
27.5667		3.2
27.6		3.2
27.6333		3.2
27.6667		3.1
27.7		3.1
27.7333		3.1
27.7667		3.1
27.8		3.1
27.8333		3.1
27.8667		3.1
27.9		2.9
27.9333		3
27.9667		2.9
28		2.9
28.0333		3
28.0667		2.9
28.1		2.9
28.1333		2.8
28.1667		2.9
28.2		2.9
28.2333		2.8
28.2667		2.9
28.3		2.9
28.3333		2.8
28.3667		2.9
28.4		2.7
28.4333		2.8
28.4667		2.8
28.5		2.8
28.5333		2.8
28.5667		2.8
28.6		2.8
28.6333		2.7
28.6667		2.7
28.7		2.7
28.7333		2.7
28.7667		2.7
28.8		2.7
28.8333		2.7
28.8667		2.7
28.9		2.7
28.9333		2.6
28.9667		2.6
29		2.6
29.0333		2.6
29.0667		2.6
29.1		2.6
29.1333		2.6
29.1667		2.6
29.2		2.4
29.2333		2.4
29.2667		2.4
29.3		2.4
29.3333		2.4
29.3667		2.4
29.4		2.4
29.4333		2.4
29.4667		2.4
29.5		2.4
29.5333		2.4
29.5667		2.4
29.6		2.3
29.6333		2.3
29.6667		2.3
29.7		2.3
29.7333		2.3
29.7667		2.3
29.8		2.3
29.8333		2.3
29.8667		2.2
29.9		2.2
29.9333		2.2
29.9667		2.2
30		2.2
30.0333		2.2
30.0667		2.2
30.1		2.2
30.1333		2.2
30.1667		2.2
30.2		2.2
30.2333		2.2
30.2667		2.1
30.3		2.1
30.3333		2.1
30.3667		2.1
30.4		2.1
30.4333		2.1
30.4667		2.1
30.5		2
30.5333		2
30.5667		2
30.6		2
30.6333		2
30.6667		2
30.7		2
30.7333		2
30.7667		2
30.8		2
30.8333		2
30.8667		2
30.9		2
30.9333		1.9
30.9667		1.9
31		1.9
31.0333		1.9
31.0667		1.9
31.1		1.9
31.1333		1.9
31.1667		1.9
31.2		1.9
31.2333		1.9
31.2667		1.9
31.3		1.9
31.3333		1.8
31.3667		1.9
31.4		1.8
31.4333		1.8
31.4667		1.8
31.5		1.8
31.5333		1.8
31.5667		1.8
31.6		1.8
31.6333		1.8
31.6667		1.8
31.7		1.8
31.7333		1.8
31.7667		1.6
31.8		1.6
31.8333		1.6
31.8667		1.6
31.9		1.6
31.9333		1.6
31.9667		1.6
32		1.6
32.0333		1.6
32.0667		1.6
32.1		1.6
32.1333		1.6
32.1667		1.5
32.2		1.5
32.2333		1.6
32.2667		1.5
32.3		1.5
32.3333		1.5
32.3667		1.5
32.4		1.5
32.4333		1.5
32.4667		1.5
32.5		1.5
32.5333		1.5
32.5667		1.5
32.6		1.5
32.6333		1.5
32.6667		1.5
32.7		1.4
32.7333		1.4
32.7667		1.4
32.8		1.4
32.8333		1.4
32.8667		1.4
32.9		1.4
32.9333		1.4
32.9667		1.4
33		1.4
33.0333		1.4
33.0667		1.4
33.1		1.4
33.1333		1.4
33.1667		1.4
33.2		1.4
33.2333		1.4
33.2667		1.3
33.3		1.3
33.3333		1.3
33.3667		1.3
33.4		1.3
33.4333		1.3
33.4667		1.3
33.5		1.3
33.5333		1.3
33.5667		1.3
33.6		1.3
33.6333		1.3
33.6667		1.3
33.7		1.3
33.7333		1.3
33.7667		1.3
33.8		1.3
33.8333		1.3
33.8667		1.2
33.9		1.2
33.9333		1.2
33.9667		1.2
34		1.2
34.0333		1.2
34.0667		1.2
34.1		1.2
34.1333		1.2
34.1667		1.2
34.2		1.2
34.2333		1.2
34.2667		1.2
34.3		1.2
34.3333		1.2
34.3667		1.2
34.4		1.2
34.4333		1.2
34.4667		1.2
34.5		1.2
34.5333		1.2
34.5667		1.1
34.6		1.1
34.6333		1.1
34.6667		1.1
34.7		1.1
34.7333		1.1
34.7667		1.1
34.8		1.1
34.8333		1.1
34.8667		1.1
34.9		1.1
34.9333		1.1
34.9667		1.1
35		1.1
35.0333		1.1
35.0667		1.1
35.1		1.1
35.1333		1.1
35.1667		1.1
35.2		1.1
35.2333		1.1
35.2667		1.1
35.3		1
35.3333		1
35.3667		1
35.4		1
35.4333		1
35.4667		1
35.5		1
35.5333		1
35.5667		1
35.6		1
35.6333		1
35.6667		1
35.7		1
35.7333		1
35.7667		1
35.8		1
35.8333		1
35.8667		1
35.9		1
35.9333		1
35.9667		1
36		1
36.0333		1
36.0667		1
36.1		1
36.1333		1
36.1667		1
36.2		1
36.2333		0.9
36.2667		0.9
36.3		0.9
36.3333		0.9
36.3667		0.9
36.4		0.9
36.4333		0.9
36.4667		0.9
36.5		0.9
36.5333		0.9
36.5667		0.9
36.6		0.9
36.6333		0.9
36.6667		0.9
36.7		0.9
36.7333		0.9
36.7667		0.9
36.8		0.9
36.8333		0.9
36.8667		0.9
36.9		0.9
36.9333		0.9
36.9667		0.9
37		0.9
37.0333		0.9
37.0667		0.9
37.1		0.9
37.1333		0.9
37.1667		0.9
37.2		0.9
37.2333		0.9
37.2667		0.9
37.3		0.9
37.3333		0.7
37.3667		0.9
37.4		0.9
37.4333		0.7
37.4667		0.7
37.5		0.7
37.5333		0.7
37.5667		0.7
37.6		0.7
37.6333		0.7
37.6667		0.7
37.7		0.7
37.7333		0.7
37.7667		0.7
37.8		0.7
37.8333		0.7
37.8667		0.7
37.9		0.7
37.9333		0.7
37.9667		0.7
38		0.7
38.0333		0.7
38.0667		0.7
38.1		0.7
38.1333		0.7
38.1667		0.7
38.2		0.7
38.2333		0.7
38.2667		0.7
38.3		0.7
38.3333		0.7
38.3667		0.6
38.4		0.6
38.4333		0.6
38.4667		0.6
38.5		0.7
38.5333		0.7
38.5667		0.7
38.6		0.6
38.6333		0.6
38.6667		0.7
38.7		0.6
38.7333		0.6
38.7667		0.6
38.8		0.6
38.8333		0.6
38.8667		0.6
38.9		0.6
38.9333		0.6
38.9667		0.6
39		0.6
39.0333		0.6
39.0667		0.6
39.1		0.6
39.1333		0.6
39.1667		0.6
39.2		0.6
39.2333		0.6
39.2667		0.6
39.3		0.6
39.3333		0.6
39.3667		0.6
39.4		0.6
39.4333		0.6
39.4667		0.6
39.5		0.6
39.5333		0.6
39.5667		0.6
39.6		0.6
39.6333		0.6
39.6667		0.6
39.7		0.5
39.7333		0.6
39.7667		0.6
39.8		0.5
39.8333		0.5
39.8667		0.6
39.9		0.6
39.9333		0.6
39.9667		0.6
40		0.5
40.0333		0.6
40.0667		0.6
40.1		0.6
40.1333		0.6
40.1667		0.5
40.2		0.6
40.2333		0.6
40.2667		0.6
40.3		0.6
40.3333		0.5
40.3667		0.6
40.4		0.5
40.4333		0.5
40.4667		0.5
40.5		0.5
40.5333		0.5
40.5667		0.5
40.6		0.5
40.6333		0.5
40.6667		0.5
40.7		0.5
40.7333		0.5
40.7667		0.5
40.8		0.5
40.8333		0.5
40.8667		0.5
40.9		0.5
40.9333		0.5
40.9667		0.5
41		0.5
41.0333		0.5
41.0667		0.5
41.1		0.5
41.1333		0.5
41.1667		0.5
41.2		0.5
41.2333		0.5
41.2667		0.5
41.3		0.5
41.3333		0.5
41.3667		0.5
41.4		0.5
41.4333		0.5
41.4667		0.5
41.5		0.5
41.5333		0.5
41.5667		0.5
41.6		0.5
41.6333		0.5
41.6667		0.5
41.7		0.5
41.7333		0.5
41.7667		0.5
41.8		0.5
41.8333		0.5
41.8667		0.5
41.9		0.5
41.9333		0.5
41.9667		0.5
42		0.4
42.0333		0.5
42.0667		0.5
42.1		0.4
42.1333		0.4
42.1667		0.4
42.2		0.4
42.2333		0.4
42.2667		0.4
42.3		0.4
42.3333		0.4
42.3667		0.5
42.4		0.5
42.4333		0.5
42.4667		0.5
42.5		0.5
42.5333		0.5
42.5667		0.4
42.6		0.4
42.6333		0.4
42.6667		0.4
42.7		0.4
42.7333		0.4
42.7667		0.4
42.8		0.4
42.8333		0.4
42.8667		0.4
42.9		0.4
42.9333		0.4
42.9667		0.4
43		0.4
43.0333		0.4
43.0667		0.4
43.1		0.4
43.1333		0.4
43.1667		0.4
43.2		0.4
43.2333		0.4
43.2667		0.4
43.3		0.4
43.3333		0.4
43.3667		0.4
43.4		0.4
43.4333		0.4
43.4667		0.4
43.5		0.4
43.5333		0.4
43.5667		0.4
43.6		0.4
43.6333		0.4
43.6667		0.4
43.7		0.4
43.7333		0.4
43.7667		0.4
43.8		0.4
43.8333		0.4
43.8667		0.4
43.9		0.4
43.9333		0.4
43.9667		0.4
44		0.4
44.0333		0.4
44.0667		0.4
44.1		0.4
44.1333		0.4
44.1667		0.4
44.2		0.4
44.2333		0.4
44.2667		0.4
44.3		0.4
44.3333		0.4
44.3667		0.4
44.4		0.4
44.4333		0.4
44.4667		0.4
44.5		0.4
44.5333		0.4
44.5667		0.4
44.6		0.4
44.6333		0.4
44.6667		0.4
44.7		0.4
44.7333		0.4
44.7667		0.4
44.8		0.4
44.8333		0.4
44.8667		0.4
44.9		0.3
44.9333		0.4
44.9667		0.4
45		0.3
45.0333		0.4
45.0667		0.3
45.1		0.4
45.1333		0.4
45.1667		0.4
45.2		0.4
45.2333		0.3
45.2667		0.3
45.3		0.3
45.3333		0.3
45.3667		0.3
45.4		0.3
45.4333		0.3
45.4667		0.3
45.5		0.3
45.5333		0.3
45.5667		0.3
45.6		0.3
45.6333		0.3
45.6667		0.3
45.7		0.3
45.7333		0.3
45.7667		0.3
45.8		0.4
45.8333		0.3
45.8667		0.3
45.9		0.3
45.9333		0.4
45.9667		0.4
46		0.3
46.0333		0.3
46.0667		0.3
46.1		0.3
46.1333		0.3
46.1667		0.3
46.2		0.3
46.2333		0.3
46.2667		0.3
46.3		0.3
46.3333		0.3
46.3667		0.3
46.4		0.3
46.4333		0.3
46.4667		0.3
46.5		0.3
46.5333		0.3
46.5667		0.3
46.6		0.3
46.6333		0.3
46.6667		0.3
46.7		0.3
46.7333		0.3
46.7667		0.3
46.8		0.3
46.8333		0.3
46.8667		0.3
46.9		0.3
46.9333		0.3
46.9667		0.3
47		0.3
47.0333		0.3
47.0667		0.3
47.1		0.3
47.1333		0.3
47.1667		0.3
47.2		0.3
47.2333		0.3
47.2667		0.3
47.3		0.3
47.3333		0.3
47.3667		0.3
47.4		0.3
47.4333		0.3
47.4667		0.3
47.5		0.3
47.5333		0.3
47.5667		0.3
47.6		0.3
47.6333		0.3
47.6667		0.3
47.7		0.3
47.7333		0.3
47.7667		0.3
47.8		0.3
47.8333		0.3
47.8667		0.3
47.9		0.3
47.9333		0.3
47.9667		0.3
48		0.3
48.0333		0.3
48.0667		0.3
48.1		0.3
48.1333		0.3
48.1667		0.3
48.2		0.3
48.2333		0.3
48.2667		0.3
48.3		0.3
48.3333		0.3
48.3667		0.3
48.4		0.3
48.4333		0.3
48.4667		0.3
48.5		0.3
48.5333		0.3
48.5667		0.3
48.6		0.3
48.6333		0.3
48.6667		0.3
48.7		0.3
48.7333		0.3
48.7667		0.3
48.8		0.3
48.8333		0.3
48.8667		0.3
48.9		0.3
48.9333		0.3
48.9667		0.3
49		0.3
49.0333		0.3
49.0667		0.3
49.1		0.3
49.1333		0.3
49.1667		0.3
49.2		0.3
49.2333		0.3
49.2667		0.3
49.3		0.3
49.3333		0.3
49.3667		0.3
49.4		0.3
49.4333		0.3
49.4667		0.3
49.5		0.3
49.5333		0.3
49.5667		0.3
49.6		0.3
49.6333		0.3
49.6667		0.3
49.7		0.3
49.7333		0.3
49.7667		0.3
49.8		0.3
49.8333		0.3
49.8667		0.3
49.9		0.3
49.9333		0.3
49.9667		0.3
50		0.3
50.0333			0.3
50.0667			0.3
50.1			0.3
50.1333			0.3
50.1667			0.3
50.2			0.3
50.2333			0.3
50.2667			0.3
50.3			0.2
50.3333			0.3
50.3667			0.2
50.4			0.2
50.4333			0.2
50.4667			0.2
50.5			0.2
50.5333			0.2
50.5667			1.1
50.6			1.2
50.6333			1.4
50.6667			1.4
50.7			1.5
50.7333			1.5
50.7667			1.5
50.8			1.6
50.8333			1.6
50.8667			1.7
50.9			1.7
50.9333			1.8
50.9667			1.8
51			2
51.0333			2
51.0667			2.1
51.1			2.1
51.1333			2.2
51.1667			2.2
51.2			2.1
51.2333			2.3
51.2667			2.3
51.3			2.4
51.3333			2.4
51.3667			2.6
51.4			2.6
51.4333			2.7
51.4667			2.6
51.5			2.6
51.5333			2.8
51.5667			2.7
51.6			2.9
51.6333			2.9
51.6667			2.9
51.7			3
51.7333			3
51.7667			3
51.8			3.1
51.8333			3.1
51.8667			3.1
51.9			3.2
51.9333			3.3
51.9667			3.3
52			3.3
52.0333			3.3
52.0667			3.4
52.1			3.4
52.1333			3.5
52.1667			3.6
52.2			3.6
52.2333			3.6
52.2667			3.6
52.3			3.7
52.3333			3.7
52.3667			3.7
52.4			3.8
52.4333			3.8
52.4667			3.8
52.5			3.9
52.5333			3.9
52.5667			3.9
52.6			4
52.6333			4
52.6667			4.2
52.7			4.2
52.7333			4.2
52.7667			4.3
52.8			4.3
52.8333			4.3
52.8667			4.4
52.9			4.4
52.9333			4.4
52.9667			4.4
53			4.5
53.0333			4.5
53.0667			4.5
53.1			4.6
53.1333			4.6
53.1667			4.6
53.2			4.8
53.2333			4.8
53.2667			4.8
53.3			4.8
53.3333			4.9
53.3667			4.9
53.4			4.9
53.4333			4.9
53.4667			5
53.5			5
53.5333			5
53.5667			5.1
53.6			5.1
53.6333			5.1
53.6667			5.2
53.7			5.2
53.7333			5.2
53.7667			5.4
53.8			5.4
53.8333			5.4
53.8667			5.4
53.9			5.4
53.9333			5.4
53.9667			5.4
54			5.4
54.0333			5.4
54.0667			5.5
54.1			5.5
54.1333			5.5
54.1667			5.7
54.2			5.7
54.2333			5.7
54.2667			5.7
54.3			5.8
54.3333			5.8
54.3667			5.8
54.4			5.8
54.4333			5.8
54.4667			5.8
54.5			5.9
54.5333			5.9
54.5667			5.9
54.6			5.9
54.6333			5.9
54.6667			6
54.7			6
54.7333			6
54.7667			6.1
54.8			6.1
54.8333			6.1
54.8667			6.1
54.9			6.3
54.9333			6.3
54.9667			6.2
55			6.3
55.0333			6.3
55.0667			6.3
55.1			6.4
55.1333			6.3
55.1667			6.4
55.2			6.4
55.2333			6.4
55.2667			6.5
55.3			6.4
55.3333			6.4
55.3667			6.6
55.4			6.6
55.4333			6.6
55.4667			6.6
55.5			6.6
55.5333			6.6
55.5667			6.7
55.6			6.7
55.6333			6.7
55.6667			6.7
55.7			6.7
55.7333			6.7
55.7667			6.7
55.8			6.8
55.8333			6.8
55.8667			6.8
55.9			6.8
55.9333			6.9
55.9667			6.8
56			6.9
56.0333			6.9
56.0667			6.9
56.1			6.9
56.1333			6.9
56.1667			7
56.2			7
56.2333			7
56.2667			7
56.3			7
56.3333			7
56.3667			7
56.4			7
56.4333			7
56.4667			7.1
56.5			7.1
56.5333			7.1
56.5667			7.1
56.6			7.1
56.6333			7.1
56.6667			7.1
56.7			7.3
56.7333			7.3
56.7667			7.3
56.8			7.3
56.8333			7.3
56.8667			7.3
56.9			7.3
56.9333			7.3
56.9667			7.4
57			7.4
57.0333			7.4
57.0667			7.4
57.1			7.4
57.1333			7.4
57.1667			7.5
57.2			7.5
57.2333			7.5
57.2667			7.5
57.3			7.5
57.3333			7.5
57.3667			7.5
57.4			7.6
57.4333			7.6
57.4667			7.6
57.5			7.6
57.5333			7.6
57.5667			7.6
57.6			7.6
57.6333			7.6
57.6667			7.6
57.7			7.6
57.7333			7.6
57.7667			7.6
57.8			7.7
57.8333			7.7
57.8667			7.7
57.9			7.7
57.9333			7.7
57.9667			7.7
58			7.7
58.0333			7.7
58.0667			7.7
58.1			7.7
58.1333			7.9
58.1667			7.9
58.2			7.9
58.2333			7.9
58.2667			7.9
58.3			7.9
58.3333			7.9
58.3667			7.9
58.4			8
58.4333			8
58.4667			8
58.5			8
58.5333			8
58.5667			8
58.6			8
58.6333			8.1
58.6667			8.1
58.7			8.1
58.7333			8.1
58.7667			8.1
58.8			8.1
58.8333			8.1
58.8667			8.1
58.9			8.1
58.9333			8.1
58.9667			8.1
59			8.2
59.0333			8.2
59.0667			8.2
59.1			8.2
59.1333			8.2
59.1667			8.2
59.2			8.2
59.2333			8.2
59.2667			8.2
59.3			8.2
59.3333			8.2
59.3667			8.2
59.4			8.2
59.4333			8.2
59.4667			8.3
59.5			8.2
59.5333			8.3
59.5667			8.3
59.6			8.3
59.6333			8.3
59.6667			8.3
59.7			8.3
59.7333			8.3
59.7667			8.3
59.8			8.5
59.8333			8.5
59.8667			8.3
59.9			8.3
59.9333			8.3
59.9667			8.3
60			8.3
60.0333			8.5
60.0667			8.5
60.1			8.5
60.1333			8.5
60.1667			8.5
60.2			8.5
60.2333			8.5
60.2667			8.5
60.3			8.5
60.3333			8.5
60.3667			8.5
60.4			8.5
60.4333			8.5
60.4667			8.5
60.5			8.5
60.5333			8.5
60.5667			8.5
60.6			8.5
60.6333			8.5
60.6667			8.6
60.7			8.6
60.7333			8.6
60.7667			8.6
60.8			8.6
60.8333			8.6
60.8667			8.6
60.9			8.6
60.9333			8.6
60.9667			8.6
61			8.6
61.0333			8.6
61.0667			8.6
61.1			8.6
61.1333			8.6
61.1667			8.6
61.2			8.6
61.2333			8.6
61.2667			8.6
61.3			8.6
61.3333			8.6
61.3667			8.6
61.4			8.6
61.4333			8.6
61.4667			8.5
61.5			8.7
61.5333			8.7
61.5667			8.7
61.6			8.7
61.6333			8.7
61.6667			8.7
61.7			8.7
61.7333			8.7
61.7667			8.7
61.8			8.7
61.8333			8.7
61.8667			8.7
61.9			8.7
61.9333			8.7
61.9667			8.7
62			8.8
62.0333			8.8
62.0667			8.8
62.1			8.8
62.1333			8.8
62.1667			8.8
62.2			8.8
62.2333			8.8
62.2667			8.8
62.3			8.8
62.3333			8.8
62.3667			8.8
62.4			8.8
62.4333			8.8
62.4667			8.8
62.5			8.8
62.5333			8.8
62.5667			8.8
62.6			8.8
62.6333			8.8
62.6667			8.8
62.7			8.9
62.7333			8.9
62.7667			8.9
62.8			8.9
62.8333			8.9
62.8667			8.9
62.9			8.9
62.9333			8.9
62.9667			8.9
63			8.9
63.0333			9
63.0667			9
63.1			9
63.1333			9
63.1667			9.1
63.2			9
63.2333			8.9
63.2667			9
63.3			9.1
63.3333			9.1
63.3667			9.1
63.4			9
63.4333			9.1
63.4667			9.1
63.5			9
63.5333			9
63.5667			9.1
63.6			9
63.6333			9
63.6667			9.1
63.7			9.1
63.7333			9
63.7667			9
63.8			9.1
63.8333			9.1
63.8667			9.1
63.9			9.1
63.9333			9.1
63.9667			9.1
64			9
64.0333			9.1
64.0667			9.1
64.1			9.1
64.1333			9.1
64.1667			9.1
64.2			9.1
64.2333			9.1
64.2667			9.1
64.3			9.1
64.3333			9.1
64.3667			9.1
64.4			9.1
64.4333			9.1
64.4667			9.1
64.5			9.1
64.5333			9.1
64.5667			9.1
64.6			9.1
64.6333			9.1
64.6667			9.1
64.7			9.1
64.7333			9.1
64.7667			9.1
64.8			9.1
64.8333			9.1
64.8667			9.1
64.9			9.1
64.9333			9.1
64.9667			9.1
65			9.3
65.0333			9.1
65.0667			9.2
65.1			9.2
65.1333			9.2
65.1667			9.2
65.2			9.2
65.2333			9.2
65.2667			9.2
65.3			9.2
65.3333			9.2
65.3667			9.2
65.4			9.2
65.4333			9.2
65.4667			9.2
65.5			9.2
65.5333			9.2
65.5667			9.2
65.6			9.2
65.6333			9.2
65.6667			9.2
65.7			9.2
65.7333			9.2
65.7667			9.2
65.8			9.2
65.8333			9.2
65.8667			9.4
65.9			9.4
65.9333			9.4
65.9667			9.4
66			9.2
66.0333			9.4
66.0667			9.4
66.1			9.4
66.1333			9.4
66.1667			9.4
66.2			9.4
66.2333			9.4
66.2667			9.4
66.3			9.4
66.3333			9.4
66.3667			9.4
66.4			9.4
66.4333			9.4
66.4667			9.4
66.5			9.4
66.5333			9.4
66.5667			9.4
[truncated: 5,503 more rows]

## Sheet: Fig. 2H
	Temperature (oC)
Time (min)	Bac-EGFP	Fe-Bac-EGFP	Fe-Bac-HlpA/EGFP
0	37.1	36.9	36.9
0.333333	37.3	37.1	36.7
0.666667	37.7	37.7	36.9
1	37.8	38.2	36.7
1.33333	38.1	38.7	36.9
1.66667	38.4	38.6	37
2	38.6	39.1	36.9
2.33333	38.8	39.2	36.5
2.66667	39.1	39.4	36.9
3	39.1	39.4	36.7
3.33333	39.1	39.6	36.9
3.66667	39.3	39.7	36.8
4	39.4	39.7	36.7
4.33333	40	39.5	36.9
4.66667	40	39.3	36.7
5	39.8	39.8	36.9
5.33333	39.8	39.5	37
5.66667	40.5	40	37
6	40.2	39.5	36.7
6.33333	40.4	39.5	36.9
6.66667	40.3	39.7	36.9
7	40.5	39.5	36.6
7.33333	40.3	39.4	36.7
7.66667	40.4	39.6	37
8	41	39.9	37
8.33333	41.2	39.6	36.7
8.66667	41.2	39.6	37
9	40.8	40	36.7
9.33333	41	39.8	36.8
9.66667	40.9	39.9	36.7
10	41.5	40.1	36.7
10.3333	40.9	39.7	37
10.6667	41	40.1	36.9
11	41.3	39.7	36.9
11.3333	41.3	39.9	36.9
11.6667	40.9	39.8	37
12	41	39.9	36.8
12.3333	41.5	40	37
12.6667	41.3	40	36.7
13	40.9	39.6	36.6
13.3333	41.9	39.7	36.9
13.6667	41.8	39.6	36.9
14	41.4	39.6	36.6
14.3333	41.1	39.5	36.5
14.6667	41.5	39.8	36.9
15	41.5	39.9	36.6
15.3333	41.2	39.5	36.9
15.6667	41.9	40	36.9
16	42	40.1	36.9
16.3333	41.9	40.2	36.8
16.6667	41.8	39.8	36.7
17	41.5	39.9	36.7
17.3333	42	40	36.9
17.6667	41.7	39.9	36.8
18	41.8	39.7	36.5
18.3333	41.5	40	36.9
18.6667	41.4	39.8	36.8
19	41.8	40.1	36.9
19.3333	41.6	40.2	36.9
19.6667	41.3	39.6	36.9
20	42	39.8	36.9
20.3333	42.1	40.2	36.9
20.6667	42	40	36.7
21	42	40	36.9
21.3333	41.4	39.9	36.8
21.6667	42.3	40.1	36.9
22	41.9	39.5	36.8
22.3333	41.7	40.2	36.8
22.6667	41.7	39.8	36.9
23	42	39.6	36.6
23.3333	41.9	40	36.9
23.6667	42.2	39.7	36.9
24	41.7	40.1	36.6
24.3333	41.9	40.1	36.9
24.6667	41.3	40.1	36.6
25	41.8	39.8	36.8
25.3333	42	40.2	36.6
25.6667	41.6	39.8	36.9
26	41.7	40	36.9
26.3333	41.4	39.8	36.5
26.6667	41.6	40.1	36.9
27	42.1	39.7	36.5
27.3333	41.3	40.2	37
27.6667	41.6	39.8	36.7
28	42.1	40.3	37
28.3333	41.5	40.3	36.6
28.6667	41.8	39.9	37
29	41.9	39.7	36.8
29.3333	41.6	40.2	36.9
29.6667	41.7	40.1	37
30	41.9	40	36.8
30.3333	41.4	39.9	36.9
30.6667	41.4	39.8	36.9
31	41.9	39.7	37
31.3333	41.8	40	36.8
31.6667	41.3	39.7	37.1
32	41.7	39.6	36.9
32.3333	41.7	40.3	36.8
32.6667	42.1	40.1	36.9
33	41.2	40.2	36.9
33.3333	42.1	40.1	36.7
33.6667	41.8	39.9	36.9
34	41.8	40.1	36.8
34.3333	41.5	40	36.9
34.6667	41.4	40.2	37.1
35	41.6	39.8	36.7
35.3333	42.2	40.1	36.9
35.6667	41.4	39.8	36.8
36	42	39.8	36.9
36.3333	41.4	40.1	36.9
36.6667	41.9	40.1	36.8
37	41.8	39.6	37
37.3333	41.7	40.2	36.8
37.6667	42	39.8	36.9
38	41.8	40.1	36.9
38.3333	41.9	40	36.7
38.6667	41.9	39.6	37
39	41.7	39.7	36.8
39.3333	41.8	39.9	36.9
39.6667	41.3	40	36.8
40	41.9	40.1	36.7
40.3333	42.1	39.9	37
40.6667	42	39.9	36.7
41	41.7	40.2	36.6
41.3333	41.9	39.6	36.9
41.6667	41.3	40.3	36.5
42	41.4	40.2	37
42.3333	41.7	39.6	36.9
42.6667	42.1	40.3	36.9
43	41.4	40.1	36.8
43.3333	41.2	40.2	36.8
43.6667	41.6	39.7	37
44	41.6	39.9	36.7
44.3333	42	40.1	37.1
44.6667	41.9	40.2	36.7
45	41.5	39.9	36.8
45.3333	42.2	40.2	36.9
45.6667	41.7	39.9	36.8
46	41.9	39.8	36.8
46.3333	41.9	39.7	36.7
46.6667	41.4	40	36.9
47	42	39.6	36.9
47.3333	41.5	39.9	36.8
47.6667	42	39.9	36.8
48	42	40.3	36.8
48.3333	41.8	40.2	36.8
48.6667	41.9	39.7	37
49	41.8	40.2	36.8
49.3333	41.3	40.1	37
49.6667	41.5	39.6	36.9
50	42	40.1	36.8
50.3333	41.7	39.6	36.8
50.6667	41.5	39.8	36.7
51	41.2	40.2	36.8
51.3333	41.9	39.8	36.9
51.6667	42.1	39.9	36.8
52	41.6	39.7	36.8
52.3333	41.9	40.3	37
52.6667	41.6	40.3	37
53	42	39.6	36.8
53.3333	42	40.3	36.9
53.6667	42	39.8	36.9
54	41.4	39.6	36.6
54.3333	41.7	39.5	37
54.6667	41.4	39.7	36.7
55	42.1	40	36.7
55.3333	42.2	40.2	36.9
55.6667	41.6	39.9	36.8
56	42.1	39.8	36.8
56.3333	41.9	40.1	36.7
56.6667	41.8	40	36.8
57	41.6	39.9	36.3
57.3333	42	40	36.8
57.6667	42.1	39.7	36.8
58	41.8	40.1	36.8
58.3333	42.3	40	37
58.6667	42.1	39.7	36.8
59	41.9	40.2	36.9
59.3333	41.9	39.8	36.8
59.6667	42.2	40.3	36.9
60	41.8	39.7	36.9
60.3333	41.7	39.8	36.9
60.6667	42.1	39.9	36.8
61	41.6	39.9	36.9
61.3333	42.2	39.9	36.9
61.6667	42	39.6	36.8
62	41.4	39.8	36.8
62.3333	41.7	39.7	36.9
62.6667	41.9	40.3	36.7
63	41.9	39.6	36.9
63.3333	42.2	40	37
63.6667	41.8	40.3	36.8
64	42	40.2	36.8
64.3333	41.6	39.9	36.8
64.6667	41.3	39.8	36.8
65	41.3	39.6	36.9
65.3333	41.4	40	36.9
65.6667	42.1	39.8	36.9
66	41.4	40.1	36.8
66.3333	41.5	39.8	36.8
66.6667	41.9	39.9	36.8
67	42	39.8	37
67.3333	41.4	40	37
67.6667	41.6	39.6	36.9
68	41.8	40.3	36.9
68.3333	42	40.3	36.9
68.6667	41.5	40	36.6
69	42	39.7	36.9
69.3333	42	40.1	37
69.6667	41.5	40.1	36.9
70	41.7	39.8	36.7
70.3333	41.6	40	36.8
70.6667	41.4	39.8	36.7
71	41.4	39.6	36.9
71.3333	41.6	40.2	36.9
71.6667	41.5	39.6	36.7
72	41.9	40	37
72.3333	42.2	40.2	37
72.6667	41.5	39.9	36.8
73	42.2	39.9	36.9
73.3333	41.8	40.2	36.8
73.6667	41.6	39.6	36.7
74	41.5	40.1	36.7
74.3333	41.4	39.9	36.7
74.6667	42.2	39.8	36.9
75	41.5	39.7	37
75.3333	41.7	40	36.9
75.6667	42.1	39.9	36.6
76	41.4	39.8	36.9
76.3333	41.8	39.9	36.8
76.6667	42	39.8	36.8
77	41.4	40	37
77.3333	41.8	39.8	36.8
77.6667	41.8	39.7	36.7
78	41.7	40	36.8
78.3333	42	40.1	36.8
78.6667	41.4	40	37
79	41.8	39.8	36.8
79.3333	41.9	39.9	36.8
79.6667	42.1	39.7	36.9
80	41.3	40	36.9
80.3333	41.7	39.9	36.9
80.6667	41.6	40	36.9
81	42	40.2	36.8
81.3333	41.9	39.7	36.9
81.6667	41.4	39.8	36.9
82	41.8	40	36.9
82.3333	42.1	39.6	36.9
82.6667	41.6	39.6	36.8
83	41.7	39.8	36.9
83.3333	41.9	39.6	37
83.6667	41.4	39.7	36.8
84	41.5	39.9	36.9
84.3333	42	39.9	37
84.6667	41.7	39.8	36.7
85	42	40	36.8
85.3333	41.7	39.9	36.8
85.6667	41.8	39.7	36.8
86	41.6	40.1	36.9
86.3333	42.3	40.1	36.9
86.6667	41.6	39.9	36.9
87	41.8	39.7	36.9
87.3333	41.6	39.8	36.8
87.6667	41.6	39.7	36.6
88	42.1	40.1	36.8
88.3333	42.3	40.1	36.7
88.6667	42.1	40	36.9
89	41.8	39.6	36.8
89.3333	41.7	39.7	36.7
89.6667	42.2	40.1	36.9
90	41.6	39.9	36.8
90.3333	41.9	40	36.7
90.6667	41.9	40.2	36.9
91	42.3	39.7	36.9
91.3333	42.1	40.3	36.9
91.6667	41.8	39.8	36.9
92	42.1	40	36.8
92.3333	41.4	39.9	36.9
92.6667	41.4	40.3	36.6
93	42	40.1	36.7
93.3333	41.6	40	36.9
93.6667	41.7	39.8	36.9
94	41.9	40	36.6
94.3333	41.7	39.7	36.8
94.6667	42	40.3	36.9
95	41.4	40.1	36.9
95.3333	41.4	39.9	36.8
95.6667	41.4	40	36.6
96	42	40.3	36.9
96.3333	41.8	39.8	36.6
96.6667	42	39.8	36.9
97	41.9	40.3	36.9
97.3333	41.5	40.2	36.6
97.6667	42	39.7	36.9
98	42.2	40.2	37
98.3333	41.9	39.8	36.8
98.6667	41.4	39.8	37
99	42.1	40	36.8
99.3333	41.4	39.8	36.7
99.6667	41.3	40.1	36.6
100	42	39.9	36.8
100.333	42.1	39.7	36.9
100.667	41.9	39.9	36.8
101	41.8	40.4	36.6
101.333	41.5	40.3	36.9
101.667	41.9	40	36.6
102	41.9	40.2	36.8
102.333	42.2	40.3	36.8
102.667	42	39.9	36.8
103	41.3	40	36.9
103.333	41.4	40.2	36.9
103.667	42.2	40.2	37
104	41.5	39.8	36.8
104.333	41.7	39.8	36.9
104.667	41.8	40.3	36.9
105	41.5	40.2	36.8
105.333	41.5	39.7	37
105.667	41.7	39.9	36.8
106	41.6	40.2	36.9
106.333	41.5	39.8	36.9
106.667	41.9	40.3	36.9
107	41.8	40.1	36.9
107.333	41.4	39.9	36.9
107.667	42	39.6	36.8
108	42.2	40.4	36.8
108.333	41.6	40.3	36.6
108.667	41.4	40	36.6
109	41.8	39.6	36.9
109.333	41.3	39.7	37
109.667	41.8	39.6	36.5
110	42.1	40.3	36.8
110.333	41.9	39.9	36.9
110.667	41.8	39.7	36.9
111	41.3	39.6	36.9
111.333	41.4	39.7	36.9
111.667	41.9	40.2	36.8
112	42.2	39.9	36.9
112.333	41.5	39.6	36.9
112.667	41.4	39.7	36.9
113	41.7	39.7	36.9
113.333	41.7	39.7	36.9
113.667	41.7	40.3	36.9
114	41.6	39.6	36.9
114.333	41.5	40.2	36.8
114.667	42	40.2	37
115	41.6	40.1	36.8
115.333	41.9	40.3	36.8
115.667	41.6	40.1	36.9
116	41.9	39.9	36.8
116.333	42.2	39.7	36.9
116.667	41.6	39.7	36.8
117	42	39.8	36.9
117.333	41.8	39.8	36.8
117.667	41.8	40	36.9
118	42	39.9	36.9
118.333	41.4	39.7	36.9
118.667	41.4	40.1	37
119	42.1	39.9	36.9
119.333	41.8	39.8	36.8
119.667	42	39.6	36.8
120	41.5	39.9	36.9
120.333	40.9	40.1	36.9
120.667	40.1	40.2	36.7
121	39.6	39.8	36.9
121.333	38.9	40	36.7
121.667	38.3	37.4	36.9
122	38.1	37.4	37
122.333	38.5	37.1	36.8
122.667	37.9	37.1	36.9
123	38.4	37.3	36.9
123.333	38	37.1	36.7
123.667	38	37.2	36.9
124	38	37.2	36.9
124.333	38	37.1	36.7
124.667	38.1	37.3	36.8
125	37.8	37	36.9
125.333	37.7	37.1	36.9
125.667	37.8	37	36.7
126	37.9	37.3	36.8
126.333	37.6	37.4	37
126.667	37.6	37.3	36.9
127	37.7	37	36.9
127.333	37.7	37.1	36.9
127.667	37.6	37.1	36.9
128	37.6	37.2	36.3
128.333	37.5	37.1	36.6
128.667	37.6	37.1	36.6
129	37.6	37.1	36.6
129.333	37.8	37	36.9
129.667	37.5	37	36.8
130	37.5	37.1	36.9
130.333	37.6	36.9	36.8
130.667	37.9	37	36.7
131	37.6	37.2	36.8
131.333	37.7	37	36.6
131.667	37.5	37	36.9
132	37.5	37	36.9
132.333	37.5	37.1	36.8
132.667	37.7	37	36.8
133	37.5	37.2	36.9
133.333	37.3	37.1	36.8
133.667	37.5	37.1	37
134	37.5	37.1	36.7
134.333	37.4	37.1	36.9
134.667	37.4	37	36.7
135	37.6	37	36.8
135.333	37.3	37	36.9
135.667	37.5	36.9	36.8
136	37.3	37	36.9
136.333	37.3	37	36.7
136.667	37.3	37.1	36.8
137	37.4	37	36.8
137.333	37.6	37.1	36.9
137.667	37.4	37.1	36.9
138	37.4	37.1	36.7
138.333	37.7	37	37
138.667	37.5	36.9	36.9
139	37.4	37	36.6
139.333	37.6	37	36.8
139.667	37.3	36.9	36.9
140	37.5	36.9	37
140.333	37.4	36.9	36.8
140.667	37.3	37	36.9
141	37.3	37	36.9
141.333	37.3	36.9	36.9
141.667	37.3	37	36.7
142	37.4	37	36.7
142.333	37.4	37	36.9
142.667	37.3	36.9	36.9
143	37.2	37	36.9
143.333	37.2	37	36.8
143.667	37.3	36.9	36.9
144	37.3	37	36.8
144.333	37.3	37	36.9
144.667	37.3	37.2	36.9
145	37.2	37	36.9
145.333	37.2	36.9	36.9
145.667	37.3	37.1	36.7
146	37.3	37.1	36.7
146.333	37.2	36.9	36.8
146.667	37.3	36.9	36.7
147	37.3	37	36.7
147.333	37.2	37	36.9
147.667	37.3	37	36.9
148	37.2	37	36.8
148.333	37.3	36.9	36.8
148.667	37.2	37	36.8
149	37.2	37	36.9
149.333	37.2	36.9	36.9
149.667	37.2	37	36.9
150	37.2	36.9	36.9

## Sheet: Fig. 3B
	Fluorescence intensity (a. u.)
Wavelength (nm)	1: 0	1: 1	1:2	1: 4	1:3
670	41.052	35.242	10.17	5.2	7.53
671	39.508	39.301	9.799	6.417	8.863
672	42.876	42.868	12.572	6.288	4.902
673	52.737	52.596	14.452	7.228	9.73
674	57.438	51.433	15.206	3.694	9.192
675	60.068	60.275	17.042	6.714	7.742
676	63.147	69.466	20.127	6.486	9.494
677	65.037	69.635	17.137	8.421	12.975
678	77.28	77.354	19.577	7.778	14.238
679	85.246	82.265	22.521	9.041	10.142
680	91.759	90.439	22.223	7.467	12.486
681	110.734	98.028	24.917	9.917	14.625
682	120.542	118.421	26.39	9.143	16.973
683	122.252	118.149	29.215	12.093	14.684
684	136.252	129.893	32.738	9.268	17.103
685	148.376	155.329	29.827	12.743	17.744
686	164.429	156.369	36.2	9.319	18.678
687	191.764	166.528	34.712	10.281	19.246
688	197.721	206.042	38.119	12.877	16.108
689	208.257	196.995	42.135	12.614	18.992
690	226.619	251.037	41.539	12.536	22.709
691	247.592	248.443	40.907	13.893	22.34
692	259.718	278.886	48.473	13.879	21.362
693	285.132	287.511	50.278	15.748	29.047
694	309.497	307.315	53.919	13.944	27.328
695	343.253	346.634	64.386	14.267	29.153
696	364.747	374.263	58.986	19.069	25.142
697	383.693	405.867	69.104	17.64	26.858
698	425.173	451.975	64.17	19.263	29.229
699	452.102	476.721	63.844	22.018	35.043
700	485.209	485.214	71.955	20.529	31.538
701	533.973	532.619	70.31	20.6	32.076
702	548.946	568.295	70.107	20.677	31.403
703	591.313	622.411	74.891	22.284	37.152
704	640.467	653.826	85.083	22.711	35.26
705	681.837	669.758	87.828	21.381	37.535
706	712.055	723.421	81.337	23.504	34.302
707	750.913	768.056	85.678	22.647	38.36
708	795.695	793.707	81.654	22.882	42.187
709	848.082	839.052	85.997	27.716	40.927
710	894.495	866.484	91.047	24.954	39.177
711	959.331	913.358	89.127	25.926	37.112
712	954.955	913.848	85.468	24.298	42.978
713	1070.36	943.919	82.78	27.566	38.163
714	1071.71	962.048	87.153	28.087	39.179
715	1132.92	999.051	90.052	19.857	47.265
716	1166.54	1028.89	91.934	24.882	47.663
717	1228.4	1062.18	81.222	25.83	50.418
718	1237.79	1052.18	76.418	27.374	38.429
719	1281.86	1072.55	83.817	20.834	41.191
720	1322.23	1082.73	81.394	25.78	46.582
721	1355.13	1092.49	78.662	21.869	41.684
722	1397.67	1074.08	70.928	23.744	42.725
723	1399.75	1069.27	64.198	21.907	38.223
724	1443.9	1070.94	66.859	21.136	38.585
725	1466.46	1043.17	78.052	22.398	39.573
726	1459.12	1029.13	63.658	20.548	36.204
727	1475.22	1022.34	64.734	19.628	33.824
728	1454.51	995.514	61.55	17.544	44.293
729	1474.41	981.851	59.313	20.821	35.5
730	1448.49	939.911	63.599	19.302	30.237
731	1456.21	937.419	57.717	16.427	30.948
732	1439.09	872.147	53.729	18.093	32.753
733	1402.48	885.213	46.572	15.802	32.018
734	1426.89	849.965	51.946	18.407	33.918
735	1376.54	820.433	51.987	15.214	26.43
736	1343.7	797.267	52.694	14.454	33.551
737	1304.57	766.416	47.018	14.274	23.891
738	1270.48	754.251	41.996	14.906	30.037
739	1258.28	727.869	45.973	18.312	27.12
740	1214.43	702.51	41.803	17.625	24.754
741	1183.65	711.82	41.541	14.436	23.897
742	1145.66	682.789	41.366	15.1	26.208
743	1114.04	626.2	34.743	14.792	22.587
744	1046.95	631.164	38.709	12.762	21.602
745	998.95	616.772	37.788	16.754	24.659
746	968.094	586.339	39.809	14.526	24.297
747	955.104	579.916	40.183	16.638	27
748	922.782	558.497	38.964	16.571	19.616
749	897.534	531.662	39.452	11.24	19.611
750	876.079	534.397	41.356	11.35	24.815
751	827.621	523.739	36.256	10.941	20.467
752	826.067	487.08	38.199	15.855	17.323
753	768.418	507.262	40.445	12.107	18.894
754	747.285	472.374	36.089	14.035	21.028
755	763.29	497.04	32.564	11.367	19.047
756	711.445	455.582	34.34	9.889	25.458
757	692.292	457.127	36.964	13.616	22.395
758	657.904	449.689	34.858	13.021	22.124
759	680.338	428.937	26.919	13.127	16.781
760	642.035	430.449	39.994	12.354	21.314
761	635.611	416.3	26.373	7.586	20.312
762	615.122	422.081	33.312	13.409	17.633
763	628.146	411.23	35.281	9.986	22.281
764	605.164	402.051	27.884	7.985	17.619
765	580.794	403.368	30.119	7.2	18.029
766	578.271	400.225	26.991	9.63	17.438
767	580.312	374.3	29.16	13.753	20.635
768	568.455	406.94	31.893	13.193	18.047
769	558.414	392.861	28.827	14.417	19.522
770	563.431	393.85	37.327	7.671	21.965
771	552.905	363.972	32.521	12.582	17.464
772	540.073	381.609	30.858	13.084	24.826
773	526.772	361.404	35.802	12.876	20.634
774	523.314	402.925	33.371	8.841	20.577
775	547.053	366.873	26.085	8.07	16.848
776	539.43	351.573	33.78	6.356	19.04
777	537.395	361.075	32.992	12.188	15.155
778	552.149	363.438	33.956	7.813	17.918
779	531.509	357.117	30.457	14.04	15.785
780	544.309	376.604	31.733	10.906	13.252
781	507.9	363.441	28.09	10.612	22.086
782	488.878	348.633	27.067	7.675	13.758
783	545.303	337.414	35.947	13.038	21.478
784	517.603	335.791	27.686	8.873	17.4
785	509.016	340.83	27.821	8.841	16.639
786	514.176	330.946	30.21	11.739	21.875
787	528.165	354.193	22.981	7.986	22.744
788	484.934	339.056	32.521	10.042	13.348
789	495.999	307.538	26.459	9.06	10.169
790	477.941	329.567	27.779	8.694	19.946
791	516.207	318.896	27.681	9.201	18.808
792	514.471	295.704	23.05	9.409	16.578
793	498.867	301.276	22.549	9.179	13.379
794	481.515	293.116	26.693	7.254	16.274
795	475.394	308.935	27.773	6.203	15.416
796	472.007	273.996	22.661	9.07	19.52
797	479.659	300.562	27.131	9.787	13.881
798	444.835	300.075	37.658	11.107	20.683
799	456.168	268.597	25.059	13.905	12.33
800	453.727	266.373	29.83	5.858	14.065
801	421.164	274.126	32.442	11.088	14.588
802	418.983	252.778	23.198	6.265	15.84
803	433.49	257.03	22.3	14.112	23.646
804	382.698	251.316	15.681	9.016	18.364
805	412.518	266.935	29.404	8.959	18.684
806	397.122	261.263	18.368	7.143	12.32
807	397.041	230.849	24.476	9.67	15.437
808	383.202	240.295	14.357	11.555	19.617
809	380.986	246.107	22.847	8.719	12.075
810	366.729	207.234	15.473	4.471	14.115
811	355.718	203.5	14.086	3.862	11.245
812	363.046	214.235	16.874	7.405	7.967
813	329.891	222.548	11.771	6.498	12.564
814	339.381	198.052	14.372	13.132	16.228
815	344.083	185.061	20.942	11.955	15.251
816	338.72	194.015	21.89	8.091	5.883
817	304.045	200.988	11.22	2.943	11.7
818	306.583	202.45	16.007	10.92	19.487
819	313.695	200.032	16.633	3.933	3.384
820	296.466	175.623	15.204	6.534	19.594

## Sheet: Fig. 3D
	Accumulated release (%)
Time (h)	42 oC			41 oC			40 oC			39 oC			38 oC			37 oC
2	7.09403	13.9675	23.5784	19.2495	38.5192	48.2513	2.19461	8.48233	14.4331	5.82682	15.3665	23.4467	0.692117	1.87593	3.01195	1.45055	4.77247	7.72698
4	43.1898	67.7473	81.573	20.5374	39.9908	53.8619	10.9716	25.9458	35.6226	19.905	30.4247	38.9503	1.659	4.4063	7.88471	0.948706	2.71484	4.70645
6	58.2373	80.5398	103.953	45.7645	64.412	79.5435	13.2878	31.5358	44.4564	9.04423	22.9765	34.9393	4.64108	11.9551	16.8839	2.7733	8.08493	11.4618
8	65.3295	75.8146	87.636	50.1295	79.9069	90.3736	52.6269	62.3329	60.8102	27.3419	38.403	51.4351	2.73465	7.74612	11.8392	4.03796	7.66508	9.22197
10	90.2391	97.5207	102.4	81.2094	85.1359	98.7049	47.7704	62.6552	87.6644	29.1123	36.5541	43.1436	6.63822	11.8825	20.5393	4.06858	9.32291	14.5085
15	87.8785	101.626	92.2851	90.3558	86.25	99.604	46.8328	59.7225	80.3747	32.6694	39.7395	41.9811	14.9114	17.1372	20.9614	3.91141	11.9422	19.0214
20	87.7691	94.2309	91.4202	81.8328	85.4502	103.347	64.1198	78.3452	77.945	32.8576	45.7532	49.7291	9.25484	18.871	30.4641	2.07545	10.3069	19.7026
25	86.9917	101.427	104.531	87.3507	89.4499	96.6194	66.0869	75.1679	90.3152	27.1021	41.3897	48.6882	9.41485	15.3086	22.7065	8.10983	14.2407	18.1045
30	89.9162	90.2559	101.618	72.366	93.1022	94.0019	90.0033	93.8738	109.073	31.4647	36.5316	40.8137	12.4615	22.9925	31.506	2.54692	15.4461	26.647
35	80.8384	102.517	98.4344	86.528	90.0853	96.8068	89.1903	88.9024	103.697	33.183	47.8972	50.0498	15.4123	21.3128	24.655	10.4882	13.3786	17.9832
40	81.7196	95.2644	99.2261	78.1593	94.7434	89.3571	93.4146	92.7606	103.985	33.9334	38.761	50.0656	11.8811	20.101	26.6079	6.57126	14.9378	23.131
	Accumulated release (%)
	42 oC			41 oC			40 oC			39 oC			38 oC			37 oC
Time (h)	Mean	SD	N	Mean	SD	N	Mean	SD	N	Mean	SD	N	Mean	SD	N	Mean	SD	N
2	14.88	8.27999	3	35.34	14.76	3	8.37	6.12	3	14.88	8.82	3	1.86	1.16	3	4.65	3.14	3
4	64.17	19.44	3	38.13	16.74	3	24.18	12.42	3	29.76	9.54002	3	4.65	3.12	3	2.79	1.88	3
6	80.91	22.86	3	63.24	16.92	3	29.76	15.66	3	22.32	12.96	3	11.16	6.16	3	7.44	4.38	3
8	76.26	11.1599	3	73.47	20.88	3	58.59	5.22001	3	39.06	12.06	3	7.44	4.56	3	6.975	2.66001	3
10	96.72	6.11994	3	88.3501	9.17998	3	66.03	20.16	3	36.27	7.01999	3	13.02	7.02	3	9.3	5.22001	3
15	93.93	7.02002	3	92.0699	6.83999	3	62.31	16.92	3	38.13	4.86	3	17.67	3.06	3	11.625	7.56	3
20	91.1401	3.24002	3	90.21	11.52	3	73.47	8.09996	3	42.78	8.81998	3	19.53	10.62	3	10.695	8.82	3
25	97.65	9.35993	3	91.14	4.85999	3	77.19	12.2401	3	39.06	10.98	3	15.81	6.66	3	13.485	5.04001	3
30	93.93	6.66006	3	86.49	12.24	3	97.65	10.08	3	36.27	4.67999	3	22.32	9.54001	3	14.88	12.06	3
35	93.93	11.52	3	91.14	5.21998	3	93.93	8.45997	3	43.71	9.17998	3	20.46	4.68	3	13.95	3.78	3
40	92.07	9.18002	3	87.42	8.46005	3	96.72	6.29995	3	40.92	8.27998	3	19.53	7.37999	3	14.88	8.28	3

## Sheet: Fig. 3E
	Fluorescence intensity (a. u.)
Wavelength (nm)	0	5	10	15	20	25	30	35
670	0.62	2.767	5.908	8.395	9.858	10.968	12.056	11.562
671	1.085	3.112	4.935	10.057	11.419	13.065	13.559	14.732
672	1.623	2.398	6.805	11.148	13.093	13.939	13.726	13.658
673	0.773	2.383	7.676	11.86	15.029	16.904	16.607	16.568
674	1.827	4.401	7.291	13.25	16.288	17.381	18.992	19.937
675	1.452	4.469	10.327	16.524	17.739	19.821	20.261	19.629
676	2.07	4.326	10.069	18.503	19.873	21.035	23.285	21.312
677	2.602	4.803	11.466	19.531	20.414	25.029	22.8	24.514
678	1.684	6.719	13.035	19.624	26.125	27.037	27.18	26.176
679	2.345	6.132	14.434	20.69	28.851	29.287	26.679	29.138
680	2.548	9.514	15.977	24.999	29.719	31.471	29.317	32.55
681	3.501	9.058	16.642	28.989	33.678	36.277	39.544	36.18
682	2.846	10.275	20.994	31.539	34.425	40.946	40.439	41.654
683	3.2	9.853	22.752	34.068	38.988	44.053	45.628	42.742
684	3.119	12.101	24.843	37.719	45.295	44.539	46.198	46.346
685	3.899	12.853	27.513	46.387	51.524	51.232	49.746	54.68
686	3.084	14.6	28.666	45.171	54.091	61.627	58.281	61.202
687	3.404	17.134	35.929	51.251	59.263	62.228	60.711	63.533
688	3.599	17.021	36.418	62.64	63.718	73.503	72.45	76.206
689	4.32	19.24	40.197	60.493	68.294	75.09	76.196	74.572
690	4.622	22.465	41.768	71.56	86.893	86.242	88.664	81.462
691	4.942	22.016	48.349	72.763	86.141	90.241	87.483	92.974
692	3.881	23.125	53.406	74.22	93.753	92.388	99.613	102.744
693	5.057	25.423	50.236	90.034	100.208	111.998	108.423	111.892
694	4.816	31.891	60.665	103.731	108.541	114.202	110.467	125.388
695	5.709	34.02	60.628	108.972	125.104	128.884	121.285	128.509
696	5.246	36.282	75.612	113.648	129.541	141.519	138.06	141.186
697	7.213	37.279	75.929	124.602	148.297	154.392	154.109	159.639
698	6.848	43.903	82.013	131.975	148.858	161.768	167.409	172.212
699	6.284	45.666	88.524	150.308	167.825	175.7	187.149	194.023
700	6.659	47.487	93.683	161.476	180.818	186.205	192.785	191.034
701	8.086	53.143	99.691	166.148	197.493	199.977	207.929	211.331
702	8.374	55.041	107.822	177.018	206.536	220.677	223.788	225.612
703	6.194	54.67	116.787	187.479	225.93	227.723	246.173	233.512
704	8.053	59.34	123.742	202.002	244.138	241.163	259.263	262.476
705	7.901	62.197	135.867	218.537	257.93	260.757	277.36	286.177
706	7.965	66.032	142.487	229.262	273.594	280.6	296.908	302.955
707	9.271	66.226	145.839	255.899	277.024	305.393	308.72	313.662
708	11.166	72.5	151.289	255.777	297.524	319.586	338.128	344.345
709	10.564	75.409	161.114	277.392	321.727	340.464	343.847	361.463
710	12.829	77.646	172.285	284.783	330.043	366.961	367.617	376.641
711	10.782	79.457	174.363	300.213	351.909	379.22	384.674	393.578
712	13.296	78.91	180.765	308.198	364.527	382.632	396.951	406.496
713	10.361	75.189	185.353	326.293	388.736	422.356	415.387	422.555
714	12.655	85.218	192.924	326.376	400.588	432.433	452.942	453.641
715	13.871	88.999	196.426	352.827	413.848	452.264	454.827	467.087
716	12.15	88.179	198.002	334.548	430.172	446.924	478.3	490.209
717	14.908	89.277	201.265	359.876	425.259	488.043	486.093	496.569
718	11.682	94.216	195.049	350.553	417.703	490.712	497.677	508.45
719	13.974	91.953	187.044	354.868	442.706	490.062	512.31	514.585
720	12.929	91.503	192.721	361.441	442.932	496.211	519.635	520.14
721	11.511	90.765	193.524	368.081	465.711	487.116	530.32	532.03
722	11.903	93.69	198.485	358.852	453.089	504.53	533.24	535.035
723	13.235	85.171	201.094	353.276	463.55	489.164	522.58	534.93
724	14.203	88.194	190.319	350.254	453.844	496.725	537.4	548.6
725	14.448	86.513	188.056	352.777	446.293	504.555	523	537.225
726	14.811	87.702	189.674	350.968	449.501	493.286	522.915	534.025
727	13.731	82.241	184.859	341.442	430.339	503.07	511.945	517.39
728	12.675	80.296	189.717	332.282	432.381	486.066	522.155	533.375
729	13.771	80.639	173.133	333.248	422.792	481.447	502.315	521.175
730	15.773	77.352	162.778	326.98	427.603	469.031	489.415	495.947
731	11.878	77.156	164.486	319.79	421.641	468.576	475.756	492.513
732	14.382	76.937	150.497	306.257	389.606	448.856	472.036	482.6
733	14.052	71.725	156.728	294.391	376.443	452.052	461.319	483.856
734	13.594	65.749	154.303	295.195	385.953	434.658	455.093	462.949
735	10.148	68.373	150.179	280.22	370.104	425.367	438.042	450.62
736	11.148	71.964	145.224	275.636	358.594	417.26	429.261	452.897
737	13.209	64.769	141.952	268.193	338.314	407.096	424.521	443.146
738	12.9	60.336	135.454	264.196	338.669	395.938	415.182	420.378
739	10.161	54.648	129.528	251.942	328.095	381.424	390.917	410.704
740	11.364	58.954	126.366	247.406	329.945	368.811	385.889	396.259
741	10.667	53.225	114.691	232.573	314.286	362.935	375.201	383.537
742	10.115	54.012	115.931	227.698	291.336	339.343	363.24	369.281
743	10.747	50.19	113.631	219.154	286.162	326.71	357.687	355.278
744	11.553	49.407	104.533	212.46	279.33	318.311	343.248	344.176
745	10.169	45.452	108.525	220.561	262.587	303.157	328.501	333.571
746	11.934	48.82	105.244	202.819	265.312	310.513	317.612	316.703
747	12.775	42.101	104.254	187.814	250.936	289.333	313.129	310.117
748	11.677	39.77	93.24	184.928	241.017	287.08	298.234	310.267
749	9.876	42.153	90.232	185.082	226.835	275.16	291.369	293.083
750	10.69	40.356	87.935	185.9	234	278.668	283.133	281.695
751	10.609	38.367	87.267	169.771	218.536	254.023	268.711	269.455
752	8.45	37.524	84.641	168.726	211.008	243.804	258.763	272.331
753	8.219	39.078	80.242	159.4	208.529	248.47	252.5	254.067
754	7.412	36.863	82.123	159.726	209.494	252.204	256.719	250.553
755	8.003	31.163	76.947	149.986	201.13	229.026	237.626	253.14
756	10.051	32.256	73.478	140.839	203.16	229.596	240.544	256.298
757	9.485	31.171	67.295	147.459	205.771	224.483	238.903	245.152
758	9.027	27.127	73.844	147.054	180.895	208.534	226.262	237.507
759	8.244	31.499	74.247	141.28	179.878	205.25	232.324	232.265
760	6.115	32.287	66.972	135.25	180.594	204.809	214.778	229.041
761	8.546	28.465	67.138	141.929	171.868	221.458	223.905	230.779
762	8.951	29.471	74.407	135.379	171.137	191.456	223.244	213.684
763	7.968	27.415	65.626	129.936	168.392	193.592	205.317	207.579
764	7.666	28.869	66.674	130.718	168.812	198.958	217.799	214.51
765	6.04	33.633	61.284	126.424	158.942	194.401	212.336	204.659
766	5.033	26.503	60.476	132.54	160.788	196.661	204.948	216.233
767	8.244	26.467	62.429	127.167	170.494	199.525	203.154	208.786
768	7.527	25.205	67.437	116.864	167.369	190.071	197.047	204.24
769	6.96	33.582	62.744	130.662	158.033	196.405	193.954	202.363
770	5.959	28.166	61.711	124.698	161.062	179.493	192.991	210.222
771	5.282	29.751	58.73	119.905	159.299	184.162	201.571	209.593
772	7.909	27.492	61.034	118.857	157.241	180.191	191.146	198.333
773	7.123	24.285	56.753	115.526	157.319	180.063	204.915	195.769
774	7.417	29.854	59.105	121.669	162.47	187.176	194.587	203.749
775	6.91	27.501	57.508	133.013	157.625	195.789	198.879	203.117
776	7.962	26.467	61.334	120.533	157.232	186.802	191.29	190.22
777	6.463	26.945	57.102	111.332	165.12	187.333	195.401	190.609
778	6.435	27.525	56.777	121.254	153.645	184.496	196.229	194.59
779	8.174	25.872	55.86	119.26	159.082	183.087	193.595	200.224
780	6.041	27.049	65.373	123.042	167.965	189.25	186.404	187.775

## Sheet: Fig. 4C_Left figure
	OD 600
Time (h)	0 min			20 min			40 min			60 min			80 min			100 min			120 min
0	0.6111	0.6148	0.6847	0.5927	0.6733	0.6456	0.6115	0.6155	0.6836	0.5912	0.6716	0.6476	0.5904	0.6696	0.6496	0.5914	0.649	0.6697	0.6074	0.6193	0.6843
1	0.7135	0.7635	0.8069	0.6394	0.7302	0.7227	0.6103	0.6776	0.6657	0.5326	0.6409	0.621	0.5508	0.5902	0.6738	0.5665	0.6419	0.635	0.5557	0.5594	0.718
2	0.7587	0.8858	0.8907	0.708	0.7171	0.7638	0.4778	0.5553	0.6031	0.4011	0.4658	0.4969	0.4058	0.4762	0.5	0.3831	0.4111	0.5116	0.3041	0.4415	0.5122
3	1.019	0.944	1.072	0.791	0.8253	0.8697	0.4267	0.4778	0.544	0.2847	0.3335	0.4193	0.1741	0.2057	0.2756	0.1234	0.1765	0.1991	0.1506	0.1697	0.1983
4	1.0692	1.147	1.1537	0.8308	0.9162	0.97	0.4773	0.587	0.6025	0.3647	0.3625	0.4433	0.1428	0.1948	0.2192	0.1227	0.1327	0.1384	0.1261	0.1317	0.1358
5	1.1436	1.1333	1.246	0.9546	0.9586	1.0254	0.5389	0.6356	0.7128	0.4118	0.5404	0.5644	0.2068	0.2202	0.2833	0.1202	0.1272	0.127	0.1237	0.1254	0.1348
6	1.2047	1.316	1.3089	1.1299	1.024	1.1563	0.7121	0.7268	0.8234	0.5283	0.674	0.6893	0.2782	0.3528	0.4054	0.1203	0.1313	0.1216	0.1277	0.1257	0.1295
	0 min			20 min			40 min			60 min			80 min			100 min			120 min
Time (h)	Mean	SD	N	Mean	SD	N	Mean	SD	N	Mean	SD	N	Mean	SD	N	Mean	SD	N	Mean	SD	N
0	0.636867	0.0414662	3	0.6372	0.0409513	3	0.636867	0.0405216	3	0.6368	0.0412737	3	0.636533	0.0411851	3	0.6367	0.0405733	3	0.637	0.0413929	3
1	0.7613	0.0467388	3	0.697433	0.050398	3	0.6512	0.0359167	3	0.598167	0.0576476	3	0.604933	0.0628097	3	0.614467	0.0416834	3	0.611033	0.0926543	3
2	0.845067	0.0748358	3	0.729633	0.029937	3	0.5454	0.0632339	3	0.4546	0.0488722	3	0.460667	0.0489834	3	0.435267	0.0675728	3	0.419267	0.105817	3
3	1.01167	0.0643143	3	0.828667	0.0394579	3	0.482833	0.0588118	3	0.345833	0.0681423	3	0.218467	0.0519404	3	0.166333	0.0388606	3	0.172867	0.0240072	3
4	1.1233	0.0469716	3	0.905667	0.0701953	3	0.5556	0.0682512	3	0.390167	0.046028	3	0.1856	0.039022	3	0.131267	0.00794754	3	0.1312	0.00486929	3
5	1.1743	0.0623072	3	0.979533	0.039772	3	0.6291	0.087132	3	0.505533	0.0820576	3	0.236767	0.0408522	3	0.1248	0.00398497	3	0.127967	0.00597857	3
6	1.27653	0.0623107	3	1.1034	0.0700179	3	0.7541	0.060464	3	0.630533	0.0888665	3	0.345467	0.0639163	3	0.1244	0.00601082	3	0.127633	0.00190088	3

## Sheet: Fig. 4C_Right figure
	OD 600
Time (h)	0 min			20 min			40 min			60 min			80 min			100 min			120 min
0	0.5822	0.5653	0.6827	0.5715	0.5744	0.6837	0.5608	0.5871	0.6825	0.5599	0.5874	0.682	0.5408	0.6668	0.6237	0.5713	0.5751	0.6837	0.5628	0.5844	0.6829
1	0.6608	0.7653	0.7938	0.6559	0.7194	0.7536	0.6502	0.7102	0.709	0.5896	0.6145	0.7445	0.6237	0.6111	0.7163	0.6162	0.7109	0.6818	0.557	0.6599	0.7332
2	0.7947	0.9153	0.9595	0.7952	0.7826	0.8519	0.7098	0.8107	0.8511	0.7176	0.6786	0.7937	0.6594	0.7273	0.7432	0.5888	0.7102	0.7416	0.6335	0.6349	0.7407
3	0.9149	0.996	0.999	0.8546	0.9672	0.9989	0.7479	0.9097	0.9231	0.7842	0.7871	0.8582	0.6756	0.7811	0.7938	0.6916	0.7214	0.8076	0.6371	0.7744	0.7483
4	1.0389	1.1624	1.1292	1.029	1.0112	1.1689	0.9952	0.9633	1.0696	0.7989	0.9404	0.9005	0.8121	0.8325	0.9342	0.7126	0.8112	0.9052	0.6538	0.7277	0.838
5	1.1305	1.1734	1.2351	1.0494	1.1104	1.228	1.1065	1.1071	1.1163	0.9553	1.0376	1.0671	0.935	0.9137	1.0592	0.8266	0.8499	0.9341	0.772	0.7896	0.8675
6	1.2198	1.3914	1.3491	1.1765	1.1551	1.3001	1.0839	1.2048	1.2533	1.051	1.0304	1.1595	1.0172	1.0591	1.1031	0.9415	1.0058	1.0837	0.8144	0.911	0.9439
	0 min			20 min			40 min			60 min			80 min			100 min			120 min
Time (h)	Mean	SD	N	Mean	SD	N	Mean	SD	N	Mean	SD	N	Mean	SD	N	Mean	SD	N	Mean	SD	N
0	0.610067	0.0634673	3	0.609867	0.063958	3	0.610133	0.0640361	3	0.609767	0.0640492	3	0.610433	0.0640391	3	0.610033	0.0638255	3	0.610033	0.0640219	3
1	0.739967	0.0700256	3	0.709633	0.0495768	3	0.6898	0.0342999	3	0.649533	0.0831805	3	0.650367	0.0574464	3	0.669633	0.0485082	3	0.650033	0.0885134	3
2	0.889833	0.0853005	3	0.8099	0.0369146	3	0.790533	0.0727767	3	0.729967	0.0585381	3	0.709967	0.0445078	3	0.6802	0.0806967	3	0.6697	0.0614918	3
3	0.969967	0.0477127	3	0.940233	0.0758355	3	0.860233	0.097514	3	0.809833	0.0419119	3	0.750167	0.0648881	3	0.7402	0.0602418	3	0.719933	0.0729131	3
4	1.11017	0.0639122	3	1.0697	0.0863695	3	1.00937	0.0545476	3	0.879933	0.0729575	3	0.8596	0.0654057	3	0.809667	0.0963092	3	0.739833	0.0926975	3
5	1.17967	0.0525808	3	1.12927	0.0907825	3	1.10997	0.00549303	3	1.02	0.0579407	3	0.9693	0.0785807	3	0.8702	0.056552	3	0.8097	0.0508239	3
6	1.3201	0.0894002	3	1.21057	0.0782729	3	1.18067	0.0872405	3	1.0803	0.0693583	3	1.0598	0.0429543	3	1.01033	0.0712083	3	0.889767	0.0673105	3

## Sheet: Fig. 4D
	Number of colonies (CFU/mL)
Time (min)	Bac-HlpA/EGFP-BLPs			Bac-HlpA/EGFP
0	19000000000000	108000000000000	45000000000000	13000000000000	91000000000000	76000000000000
20	480000000000	710000000000	120000000000	14000000000000	57000000000000	11000000000000
40	193000000	510000000	52000000	3600000000000	810000000000	1120000000000
60	8100000	670000	5400000	290000000000	140000000000	820000000000
80	630	2200	1250	330000000000	190000000000	67000000000
100	9	16	4	9400000000	11200000000	47000000000
120	4	9	6	8600000000	3300000000	17000000000

## Sheet: Fig. 4G
		Number of colonies (CFU)
		- AMF				+ AMF
Groups	Bac	7800	81000	34000	47000	63000	9700	21000	17000
	Fe-Bac-BLPs	93000	11000	57000	36000	91	260	62	121
	Fe-Bac-HlpA/CD47-BLPs	1140000	2300000	920000	4800000	7	5	8	2

[truncated: 84 more sheets: Fig. 4H-I, Fig. 4J-K, Fig. 4L, Fig. 5B, Fig. 5C, Fig. 5D, Fig. 5E, Fig. 5F, Fig. 5H, Fig. 6B, Fig. 6C, Fig. 6E, Fig. 6F, Fig. 6G, Fig. 6H, Fig. 6I, Fig. 6J, Fig. 6K, Fig. 6L, Fig. 7A …]
